# Supplementary material for: A Compact Closed Genome of Orientia tsutsugamushi from Hainan Island, China Provides a TA763_A Reference and Reveals Repeat-Driven Remodeling
Source: Pathogens. 2026 Mar 16;15(3):318. doi: 10.3390/pathogens15030318 (PMC13029110; doi:10.3390/pathogens15030318)
Supplement: Supplementary file 1 [file pathogens-15-00318-s001.zip › Table S1.xlsx]

## Sheet: Sheet1
Table S1. Results of laboratory examinations.
Item		At admission	48h post treatment	Reference ranges
Venous blood	White blood cell count (109/L)	13.73	10.02*	3.50-9.50
	Neutrophilic granulocyte percentage (%)	87	56.6*	40-75
	Neutrophilic granulocyte count (109/L)	11.95	5.67*	1.80-6.30
	High-sensitivity C-reactive protein (mg/L)	24.11	76.89	0.20-4.00
	Procalcitonin (ng/ml)	0.44	0.42#	0-0.10
	Alanine aminotransferase (U/L)	53	47#	7-40
	Aspartate aminotransferase (U/L)	94	84#	13-35
	Creatinine (umol/L)	97	70*	41-73
	Glomerular filtration rate (ml/min)	50	51	66-184
	Albumin (g/L)	34.5	30.7	40.0-55.0
	Lactate dehydrogenase (U/L)	448	408#	120-250
	D-dimer (ug/ml)	2.1	2.49	0-0.55
	Fibrinogen (g/L)	4.41	3.83*	2.00-4.00
Arterial blood	Actual bicarbonate (mmol/L)	20.4	23.1*	21.4-27.3
	Standard bicarbonate (mmol/L)	21.2	23.5*	22-27.8
	Residual base (mmol/L)	-5.2	-1.8*	-3-+3
	lactate (mmol/L)	5.3	1.9*	0.5-2
* Testing results which returned to normal after treatment. # Testing results which improved after treatment, but did not fully return to normal.
