# Supplementary material for: A Compact Closed Genome of Orientia tsutsugamushi from Hainan Island, China Provides a TA763_A Reference and Reveals Repeat-Driven Remodeling
Source: Pathogens. 2026 Mar 16;15(3):318. doi: 10.3390/pathogens15030318 (PMC13029110; doi:10.3390/pathogens15030318)
Supplement: Supplementary file 1 [file pathogens-15-00318-s001.zip › Table S10.xlsx]

## Sheet: Sheet1
Table S10. Sequence type (ST) of strains analysed in this study.
Strain	Allelic loci							ST	Nearest ST*
	gpsA	mdh	nrdB	nuoF	ppdK	sucB	sucD
HMU_001	51	9	47	51	45	41	49	NA	117
JJOtsu7	57	1	8	35	40	31	10	133	/
JJOtsu8	58	46	50	65	54	4	57	NA	140, 172
JJOtsu5	56	45	49	63	53	2	56	135	/
JJOtsu6	26	44	48	62	52	44	5	132	/
JJOtsu1	26	44	48	62	52	44	5	132	/
Wuj/2014	34	4	7	9	47	2	45	NA	123
TW-1	34	4	7	49	47	2	45	NA	113, 123, 139
TW-22	1	4	47	61	14	43	52	NA	175
UT176	3	3	2	3	3	4	4	10	/
UT76	1	1	1	1	1	1	1	1	/
Boryong	23	19	19	24	20	19	20	48	/
Ikeda	24	20	14	25	21	20	7	49	/
TA686	13	9	25	29	14	4	25	NA	71, 74
Kato	7	1	6	6	7	5	7	20	/
Karp	20	16	17	21	17	4	11	45	/
Gilliam	21	17	14	22	18	17	18	46	/
* Nearest ST are shown only for profiles not assigned an official ST in the PubMLST O. tsutsugamushi database at the time of analysis. Multiple STs are listed when they showed the same minimal allelic distance to the query profile.
