# Supplementary material for: A Compact Closed Genome of Orientia tsutsugamushi from Hainan Island, China Provides a TA763_A Reference and Reveals Repeat-Driven Remodeling
Source: Pathogens. 2026 Mar 16;15(3):318. doi: 10.3390/pathogens15030318 (PMC13029110; doi:10.3390/pathogens15030318)
Supplement: Supplementary file 1 [file pathogens-15-00318-s001.zip › Table S11.xlsx]

## Sheet: Supplementary Table 5
Table S11. Counts and ratios of syntenic blocks in each pair of genomes.
Query genome	Reference genome	Count	Ratio
HMU_001	UT76	168	0.8197
HMU_001	TW-1	158	0.8143
HMU_001	Wuj/2014	157	0.81
HMU_001	Kato	173	0.684
HMU_001	TW-22	175	0.6816
HMU_001	JJOtsu7	183	0.6745
HMU_001	Karp	175	0.6675
HMU_001	JJOtsu8	188	0.6546
HMU_001	Ikeda	172	0.6472
HMU_001	UT176	177	0.6254
HMU_001	JJOtsu6	171	0.6145
HMU_001	JJOtsu1	167	0.6109
HMU_001	JJOtsu5	166	0.585
HMU_001	Gilliam	166	0.5696
HMU_001	Boryong	147	0.5097
HMU_001	TA686	147	0.4693
Wuj/2014	TW-1	32	0.9888
Wuj/2014	UT76	112	0.8915
Wuj/2014	HMU_001	157	0.7777
Wuj/2014	Kato	174	0.6735
Wuj/2014	TW-22	166	0.667
Wuj/2014	JJOtsu7	173	0.6653
Wuj/2014	JJOtsu8	179	0.6533
Wuj/2014	Ikeda	169	0.6363
Wuj/2014	Karp	162	0.6274
Wuj/2014	UT176	164	0.5896
Wuj/2014	JJOtsu1	162	0.5854
Wuj/2014	JJOtsu6	159	0.5753
Wuj/2014	JJOtsu5	175	0.5682
Wuj/2014	Gilliam	171	0.5436
Wuj/2014	Boryong	148	0.4906
Wuj/2014	TA686	142	0.4484
UT76	Wuj/2014	112	0.8569
UT76	TW-1	111	0.8519
UT76	HMU_001	168	0.75
UT76	JJOtsu7	183	0.6501
UT76	Kato	187	0.647
UT76	TW-22	171	0.6406
UT76	Karp	174	0.6313
UT76	JJOtsu8	176	0.62
UT76	Ikeda	179	0.6064
UT76	JJOtsu6	177	0.5933
UT76	UT176	175	0.5816
UT76	JJOtsu1	171	0.5796
UT76	JJOtsu5	166	0.5356
UT76	Gilliam	179	0.5348
UT76	Boryong	147	0.4675
UT76	TA686	147	0.4381
TW-1	Wuj/2014	32	0.9712
TW-1	UT76	111	0.8725
TW-1	HMU_001	158	0.7713
TW-1	Kato	175	0.6648
TW-1	JJOtsu8	182	0.6639
TW-1	TW-22	166	0.659
TW-1	JJOtsu7	173	0.6456
TW-1	Karp	172	0.6437
TW-1	Ikeda	169	0.6246
TW-1	UT176	162	0.5885
TW-1	JJOtsu6	164	0.575
TW-1	JJOtsu1	161	0.5735
TW-1	JJOtsu5	167	0.5454
TW-1	Gilliam	171	0.545
TW-1	Boryong	146	0.481
TW-1	TA686	144	0.4533
JJOtsu8	JJOtsu7	202	0.5869
JJOtsu8	TW-1	182	0.5757
JJOtsu8	Kato	198	0.5654
JJOtsu8	JJOtsu6	192	0.562
JJOtsu8	Karp	191	0.5604
JJOtsu8	Wuj/2014	179	0.5511
JJOtsu8	JJOtsu1	192	0.5507
JJOtsu8	UT76	176	0.5492
JJOtsu8	TW-22	181	0.5396
JJOtsu8	HMU_001	188	0.5389
JJOtsu8	JJOtsu5	192	0.5375
JJOtsu8	UT176	179	0.5033
JJOtsu8	Ikeda	176	0.4955
JJOtsu8	Gilliam	186	0.4942
JJOtsu8	Boryong	146	0.4112
JJOtsu8	TA686	156	0.4093
JJOtsu7	JJOtsu8	202	0.6291
JJOtsu7	Kato	178	0.613
JJOtsu7	UT76	183	0.6117
JJOtsu7	Wuj/2014	173	0.6005
JJOtsu7	TW-1	173	0.5913
JJOtsu7	HMU_001	183	0.5873
JJOtsu7	TW-22	180	0.5806
JJOtsu7	Karp	168	0.5693
JJOtsu7	UT176	183	0.5466
JJOtsu7	Ikeda	159	0.5434
JJOtsu7	JJOtsu6	166	0.5368
JJOtsu7	JJOtsu1	164	0.5336
JJOtsu7	JJOtsu5	182	0.5252
JJOtsu7	Gilliam	173	0.494
JJOtsu7	Boryong	138	0.4331
JJOtsu7	TA686	144	0.4074
JJOtsu5	JJOtsu6	186	0.5241
JJOtsu5	JJOtsu8	192	0.515
JJOtsu5	JJOtsu1	176	0.4914
JJOtsu5	Kato	174	0.4849
JJOtsu5	Karp	175	0.4813
JJOtsu5	TW-22	182	0.4669
JJOtsu5	JJOtsu7	182	0.4658
JJOtsu5	HMU_001	166	0.4603
JJOtsu5	Wuj/2014	175	0.4596
JJOtsu5	UT76	166	0.4548
JJOtsu5	Gilliam	184	0.4541
JJOtsu5	TW-1	167	0.4525
JJOtsu5	UT176	163	0.4386
JJOtsu5	Ikeda	167	0.4289
JJOtsu5	TA686	151	0.3725
JJOtsu5	Boryong	138	0.3573
JJOtsu6	JJOtsu1	12	0.9447
JJOtsu6	JJOtsu8	192	0.5665
JJOtsu6	JJOtsu5	186	0.5602
JJOtsu6	Karp	180	0.5352
JJOtsu6	UT76	177	0.5345
JJOtsu6	Kato	174	0.5342
JJOtsu6	TW-22	169	0.5192
JJOtsu6	JJOtsu7	166	0.517
JJOtsu6	HMU_001	171	0.5116
JJOtsu6	TW-1	164	0.5111
JJOtsu6	UT176	167	0.5013
JJOtsu6	Gilliam	182	0.4985
JJOtsu6	Wuj/2014	159	0.498
JJOtsu6	Ikeda	167	0.4931
JJOtsu6	Boryong	147	0.4183
JJOtsu6	TA686	144	0.3896
JJOtsu1	JJOtsu6	12	0.9924
JJOtsu1	JJOtsu8	192	0.5924
JJOtsu1	UT76	171	0.5456
JJOtsu1	JJOtsu5	176	0.5453
JJOtsu1	Kato	174	0.5408
JJOtsu1	HMU_001	167	0.5323
JJOtsu1	Karp	170	0.532
JJOtsu1	JJOtsu7	164	0.5318
JJOtsu1	TW-1	161	0.5294
JJOtsu1	Wuj/2014	162	0.5275
JJOtsu1	TW-22	163	0.5269
JJOtsu1	UT176	161	0.5189
JJOtsu1	Ikeda	166	0.5157
JJOtsu1	Gilliam	178	0.5091
JJOtsu1	Boryong	148	0.4446
JJOtsu1	TA686	144	0.4046
UT176	UT76	175	0.631
UT176	Kato	191	0.6244
UT176	HMU_001	177	0.6164
UT176	JJOtsu7	183	0.6142
UT176	JJOtsu8	179	0.6113
UT176	TW-1	162	0.6106
UT176	Karp	172	0.6093
UT176	Wuj/2014	164	0.6017
UT176	JJOtsu6	167	0.5904
UT176	TW-22	168	0.5867
UT176	JJOtsu1	161	0.583
UT176	Ikeda	167	0.5806
UT176	JJOtsu5	163	0.5566
UT176	Gilliam	170	0.5409
UT176	Boryong	145	0.4746
UT176	TA686	140	0.442
Karp	TW-22	172	0.5508
Karp	JJOtsu8	191	0.5348
Karp	Kato	182	0.533
Karp	UT76	174	0.5309
Karp	TW-1	172	0.5233
Karp	HMU_001	175	0.5149
Karp	JJOtsu7	168	0.5096
Karp	Wuj/2014	162	0.4987
Karp	JJOtsu6	180	0.4937
Karp	UT176	172	0.4835
Karp	JJOtsu5	175	0.4804
Karp	JJOtsu1	170	0.4704
Karp	Ikeda	162	0.4666
Karp	Gilliam	170	0.4552
Karp	Boryong	143	0.3801
Karp	TA686	139	0.3562
TW-22	Karp	172	0.6592
TW-22	UT76	171	0.651
TW-22	TW-1	166	0.6494
TW-22	Wuj/2014	166	0.6451
TW-22	HMU_001	175	0.6329
TW-22	JJOtsu7	180	0.623
TW-22	JJOtsu8	181	0.6192
TW-22	Kato	169	0.6097
TW-22	JJOtsu6	169	0.5804
TW-22	Ikeda	156	0.5623
TW-22	JJOtsu1	163	0.5598
TW-22	JJOtsu5	182	0.5538
TW-22	UT176	168	0.5519
TW-22	Gilliam	172	0.544
TW-22	Boryong	146	0.4696
TW-22	TA686	135	0.4177
Kato	Ikeda	135	0.702
Kato	UT76	187	0.5834
Kato	JJOtsu8	198	0.5755
Kato	Wuj/2014	174	0.5733
Kato	JJOtsu7	178	0.5729
Kato	TW-1	175	0.5726
Kato	Karp	182	0.5684
Kato	HMU_001	173	0.5595
Kato	TW-22	169	0.5438
Kato	JJOtsu6	174	0.5276
Kato	UT176	191	0.5265
Kato	JJOtsu1	174	0.5128
Kato	JJOtsu5	174	0.5026
Kato	Gilliam	177	0.4859
Kato	Boryong	148	0.4064
Kato	TA686	150	0.4032
Ikeda	Kato	135	0.7967
Ikeda	Wuj/2014	169	0.6245
Ikeda	TW-1	169	0.6204
Ikeda	UT76	179	0.6203
Ikeda	HMU_001	172	0.6098
Ikeda	JJOtsu7	159	0.5893
Ikeda	JJOtsu8	176	0.5786
Ikeda	Karp	162	0.5737
Ikeda	TW-22	156	0.5718
Ikeda	JJOtsu1	166	0.5617
Ikeda	JJOtsu6	167	0.5606
Ikeda	UT176	167	0.5601
Ikeda	JJOtsu5	167	0.5245
Ikeda	Gilliam	170	0.5147
Ikeda	Boryong	145	0.4639
Ikeda	TA686	136	0.4063
TA686	JJOtsu8	156	0.4224
TA686	Kato	150	0.4094
TA686	JJOtsu5	151	0.408
TA686	UT76	147	0.404
TA686	TW-1	144	0.4007
TA686	JJOtsu7	144	0.3989
TA686	HMU_001	147	0.3972
TA686	Gilliam	143	0.3968
TA686	JJOtsu6	144	0.3946
TA686	Wuj/2014	142	0.3922
TA686	JJOtsu1	144	0.387
TA686	Karp	139	0.3845
TA686	TW-22	135	0.3784
TA686	UT176	140	0.3775
TA686	Ikeda	136	0.3647
TA686	Boryong	121	0.3323
Gilliam	JJOtsu8	186	0.463
Gilliam	UT76	179	0.4534
Gilliam	JJOtsu5	184	0.4533
Gilliam	JJOtsu6	182	0.4513
Gilliam	Karp	170	0.4508
Gilliam	TW-1	171	0.4503
Gilliam	Kato	177	0.4492
Gilliam	JJOtsu1	178	0.4453
Gilliam	HMU_001	166	0.4447
Gilliam	TW-22	172	0.4437
Gilliam	Wuj/2014	171	0.4407
Gilliam	JJOtsu7	173	0.433
Gilliam	UT176	170	0.4215
Gilliam	Ikeda	170	0.4199
Gilliam	Boryong	140	0.3661
Gilliam	TA686	143	0.3647
Boryong	UT76	147	0.4569
Boryong	JJOtsu1	148	0.4555
Boryong	Wuj/2014	148	0.4538
Boryong	TW-1	146	0.4533
Boryong	HMU_001	147	0.453
Boryong	JJOtsu8	146	0.4523
Boryong	TW-22	146	0.4506
Boryong	JJOtsu6	147	0.4492
Boryong	JJOtsu7	138	0.4451
Boryong	Karp	143	0.4434
Boryong	Kato	148	0.4414
Boryong	Ikeda	145	0.4378
Boryong	UT176	145	0.4316
Boryong	Gilliam	140	0.424
Boryong	JJOtsu5	138	0.4111
Boryong	TA686	121	0.3525
