# Supplementary material for: A Compact Closed Genome of Orientia tsutsugamushi from Hainan Island, China Provides a TA763_A Reference and Reveals Repeat-Driven Remodeling
Source: Pathogens. 2026 Mar 16;15(3):318. doi: 10.3390/pathogens15030318 (PMC13029110; doi:10.3390/pathogens15030318)
Supplement: Supplementary file 1 [file pathogens-15-00318-s001.zip › Table S2.xlsx]

## Sheet: LHY19_genome_gene_COG
Table S2. Overall annotations of genes in HMU_001 genome.
Gene ID	Start	End	Length	Strain	COG category	Core/repeat	Pseudo*	Predicted product
ACQLHX_00001	1	1410	1410	+	L	core	-	chromosomal replication initiator protein DnaA
ACQLHX_00002	1429	2727	1299	+	L	core	-	DNA polymerase III subunit beta
ACQLHX_00003	2966	3646	681	+	U	core	-	type VI secretion protein
ACQLHX_00004	3630	4067	438	+	U	core	pseudo	TrbG/VirB9 family P-type conjugative transfer protein
ACQLHX_00005	4067	5596	1530	+	U	core	-	TrbI/VirB10 family protein
ACQLHX_00006	5596	6585	990	+	NU	core	-	P-type DNA transfer ATPase VirB11
ACQLHX_00007	6585	8357	1773	+	U	core	-	type IV secretory system conjugative DNA transfer family protein
ACQLHX_00008	8571	8900	330	+	L	repeat	pseudo	IS5 family transposase
ACQLHX_00009	9467	11266	1800	+		core	-	T4SS effector phosphatidylinositol 3-Kinase RisK1
ACQLHX_00010	11787	11939	153	+		repeat	-	hypothetical protein
ACQLHX_00011	12124	12738	615	+	L	repeat	pseudo	reverse transcriptase domain-containing protein
ACQLHX_00012	12808	13350	543	+	L	repeat	pseudo	reverse transcriptase domain-containing protein
ACQLHX_00013	14102	15064	963	-	C	core	-	thioredoxin-disulfide reductase
ACQLHX_00014	15194	16117	924	-	S	core	-	AEC family transporter
ACQLHX_00015	16293	17630	1338	-	U	core	-	Tol-Pal system beta propeller repeat protein TolB
ACQLHX_00016	17985	19412	1428	-	C	core	-	dihydrolipoyl dehydrogenase
ACQLHX_00017	19504	20307	804	-	Q	core	-	methyltransferase domain-containing protein
ACQLHX_00018	20484	21098	615	+		core	-	major outer membrane protein TSA22
ACQLHX_00019	21202	22380	1179	-	L	repeat	pseudo	MobA/MobL family protein conjugal transfer protein TraA
ACQLHX_00020	22656	23111	456	+	S	repeat	-	conjugal transfer protein TraD
ACQLHX_00021	23228	23341	114	+		repeat	pseudo	hypothetical protein
ACQLHX_00022	23438	23713	276	+	S	repeat	pseudo	tetratricopeptide repeat protein
ACQLHX_00023	24072	24536	465	+	L	repeat	pseudo	transposase
ACQLHX_00024	24508	24747	240	+	L	repeat	pseudo	transposase
ACQLHX_00025	24966	25136	171	+	S	repeat	pseudo	conjugal transfer protein TraD
ACQLHX_00026	25204	26082	879	-	S	repeat	-	Rpn family recombination-promoting nuclease/putative transposase
ACQLHX_00027	26203	26619	417	-	KT	repeat	pseudo	transposase
ACQLHX_00028	27311	27387	77	+			-	tRNA-Pro(tgg)
ACQLHX_00029	27707	28003	297	-	L	repeat	pseudo	IS982 family transposase
ACQLHX_00030	28211	28342	132	+		repeat	pseudo	DnaA N-terminal domain-containing protein
ACQLHX_00031	28427	28786	360	+		repeat	pseudo	DnaA N-terminal domain-containing protein
ACQLHX_00032	29156	29296	141	+		repeat	pseudo	Arm DNA-binding domain-containing protein
ACQLHX_00033	29266	29436	171	+	L	repeat	pseudo	Arm DNA-binding domain-containing protein
ACQLHX_00034	29430	29591	162	+		repeat	pseudo	hypothetical protein
ACQLHX_00035	29594	29782	189	+	O	repeat	pseudo	peroxiredoxin
ACQLHX_00036	29924	30064	141	+	O	repeat	pseudo	peroxiredoxin
ACQLHX_00037	30144	30467	324	+		repeat	-	hypothetical protein
ACQLHX_00038	30520	30780	261	+	S	repeat	pseudo	TraE/TraK family type IV conjugative transfer system protein
ACQLHX_00039	30866	31018	153	+	S	repeat	pseudo	TraE/TraK family type IV conjugative transfer system protein
ACQLHX_00040	31411	31674	264	+	U	repeat	pseudo	TrbC family F-type conjugative pilus assembly protein
ACQLHX_00041	31831	32109	279	+	U	repeat	pseudo	conjugal transfer protein TraC
ACQLHX_00042	32106	32294	189	+	CO	repeat	pseudo	conjugal transfer protein TraF
ACQLHX_00043	32291	32920	630	+	S	repeat	pseudo	conjugal transfer protein TraH
ACQLHX_00044	33115	33369	255	+	S	repeat	pseudo	conjugal transfer protein TraH
ACQLHX_00045	33377	33715	339	+	U	repeat	pseudo	TraD N-terminal domain-containing protein
ACQLHX_00046	33699	34946	1248	+	U	repeat	pseudo	type IV secretion system DNA-binding domain-containing protein
ACQLHX_00047	34956	35357	402	-	S	repeat	pseudo	Rpn family recombination-promoting nuclease/putative transposase
ACQLHX_00048	35574	36485	912	+	L	repeat	-	IS110-like element ISOt5 family transposase
ACQLHX_00049	36574	36774	201	+		repeat	-	hypothetical protein
ACQLHX_00050	36908	38128	1221	+	L	repeat	-	tyrosine-type recombinase/integrase
ACQLHX_00051	38272	38595	324	+		repeat	-	hypothetical protein
ACQLHX_00052	38595	39146	552	+	S	repeat	-	TraE/TraK family type IV conjugative transfer system protein
ACQLHX_00053	39143	39619	477	+		repeat	-	hypothetical protein
ACQLHX_00054	40037	40372	336	+		repeat	-	hypothetical protein
ACQLHX_00055	40411	41736	1326	+	S	repeat	-	TraB/VirB10 family protein
ACQLHX_00056	41736	42056	321	+	U	repeat	-	putative conjugative transfer protein
ACQLHX_00057	42037	44529	2493	+	U	repeat	-	TraC family protein
ACQLHX_00058	44526	45185	660	+	S	repeat	-	type-F conjugative transfer system protein TraW
ACQLHX_00059	45276	45449	174	+		repeat	-	hypothetical protein
ACQLHX_00060	45483	46427	945	+	S	repeat	-	conjugal transfer pilus assembly protein TraU
ACQLHX_00061	46450	46833	384	+	S	repeat	pseudo	type-F conjugative transfer system pilin assembly protein TrbC
ACQLHX_00062	46830	48521	1692	+	S	repeat	-	conjugal transfer protein TraN
ACQLHX_00063	48777	50588	1812	+	S		-	tetratricopeptide repeat protein
ACQLHX_00064	50698	51258	561	+	S	repeat	-	Panacea domain-containing protein
ACQLHX_00065	51270	51986	717	+	CO	repeat	-	conjugal transfer protein TraF
ACQLHX_00066	51983	53284	1302	+	S	repeat	-	conjugal transfer protein TraH
ACQLHX_00067	53284	55941	2658	+	S	repeat	-	conjugal transfer protein TraG
ACQLHX_00068	55957	57102	1146	+	S	repeat	-	tetratricopeptide repeat protein
ACQLHX_00069	57108	58862	1755	+	U	repeat	-	type IV secretion system DNA-binding domain-containing protein
ACQLHX_00070	58872	59831	960	-	S	repeat	-	Rpn family recombination-promoting nuclease/putative transposase
ACQLHX_00071	59883	60086	204	-			pseudo	putative conjugative transfer protein TraI
ACQLHX_00072	60109	60426	318	-	T	repeat	pseudo	HD domain-containing protein
ACQLHX_00073	60423	60647	225	-	T	repeat	pseudo	sensor histidine kinase
ACQLHX_00074	60719	61288	570	-	T	repeat	-	ATP-binding protein
ACQLHX_00075	61355	62056	702	-	T	repeat	-	ATP-binding protein
ACQLHX_00076	62121	62399	279	-	T	repeat	pseudo	putative signal transduction histidine kinase
ACQLHX_00077	62767	63207	441	+	L	repeat	pseudo	DNA adenine methylase
ACQLHX_00078	63281	63670	390	+		repeat	pseudo	sensor histidine kinase,ATP-binding protein
ACQLHX_00079	63995	65560	1566	+			-	hypothetical protein
ACQLHX_00080	65651	66028	378	-	S	repeat	pseudo	conjugal transfer protein TraD
ACQLHX_00081	66306	66458	153	+	L	repeat	pseudo	conjugal transfer protein TraA
ACQLHX_00082	66526	67668	1143	+	L	repeat	pseudo	ATP-dependent RecD-like DNA helicase
ACQLHX_00083	67725	68120	396	+	U	repeat	pseudo	toprim domain-containing protein
ACQLHX_00084	68142	68480	339	+	L	repeat	pseudo	conjugal transfer protein TraA
ACQLHX_00085	68843	69511	669	-			-	hypothetical protein
ACQLHX_00086	69635	70030	396	+	L	repeat	pseudo	toprim domain protein
ACQLHX_00087	70289	71434	1146	+	G		-	ankyrin repeat domain-containing protein
ACQLHX_00088	71793	72011	219	+	L	repeat	pseudo	reverse transcriptase
ACQLHX_00089	72102	72359	258	+	L		pseudo	putative reverse transcriptase domain protein
ACQLHX_00090	73355	73609	255	+	L		pseudo	integrase arm-type DNA-binding domain-containing protein
ACQLHX_00091	73672	73788	117	+	L	repeat	pseudo	putative integrase domain protein
ACQLHX_00092	74182	75075	894	-	S		-	lipase family alpha/beta hydrolase
ACQLHX_00093	75654	75767	114	-	L		pseudo	Arm DNA-binding domain-containing protein
ACQLHX_00094	75923	76021	99	-			-	Arm DNA-binding domain-containing protein
ACQLHX_00095	77329	77766	438	+	S	repeat	-	TraE/TraK family type IV conjugative transfer system protein
ACQLHX_00096	77877	78098	222	+		repeat	pseudo	hypothetical protein
ACQLHX_00097	78230	78799	570	-	S	repeat	pseudo	IS5 family transposase
ACQLHX_00098	78944	79273	330	+		repeat	pseudo	DnaA N-terminal domain-containing protein
ACQLHX_00099	79609	81354	1746	-		core	-	hypothetical protein
ACQLHX_00100	82025	83122	1098	+	V	core	-	N-acetylmuramoyl-L-alanine amidase
ACQLHX_00101	84208	84432	225	-			-	hypothetical protein
ACQLHX_00102	84869	85189	321	+	G	repeat	pseudo	ankyrin repeat-containing protein
ACQLHX_00103	85228	85824	597	+	G	repeat	pseudo	ankyrin repeat-containing protein
ACQLHX_00104	85952	86218	267	+	G		pseudo	putative ankyrin repeat protein
ACQLHX_00105	86227	86451	225	+	G	repeat	pseudo	ankyrin repeat-containing protein
ACQLHX_00106	86453	86602	150	+		repeat	pseudo	sensor histidine kinase
ACQLHX_00107	86945	87244	300	+	KT	repeat	pseudo	HD domain-containing protein
ACQLHX_00108	87241	87465	225	+	KT	repeat	pseudo	HD domain-containing protein
ACQLHX_00109	87587	88435	849	+	S	repeat	-	Rpn family recombination-promoting nuclease/putative transposase
ACQLHX_00110	88845	88946	102	-	S	repeat	pseudo	Rpn family recombination-promoting nuclease/putative transposase
ACQLHX_00111	89069	89293	225	-	KT	repeat	pseudo	HD domain-containing protein
ACQLHX_00112	89290	89820	531	-	KT	repeat	-	HD domain-containing protein
ACQLHX_00113	89839	90117	279	-	T	repeat	pseudo	sensor histidine kinase
ACQLHX_00114	90120	90776	657	-	T	repeat	pseudo	sensor histidine kinase
ACQLHX_00115	90784	91455	672	-	T	repeat	-	sensor histidine kinase
ACQLHX_00116	91524	91733	210	-	S	repeat	pseudo	type-F conjugative transfer system pilin assembly protein TrbC
ACQLHX_00117	91706	91945	240	-	S	repeat	pseudo	type-F conjugative transfer system pilin assembly protein TrbC
ACQLHX_00118	91968	92234	267	-	S	repeat	pseudo	conjugal transfer pilus assembly protein TraU
ACQLHX_00119	92224	92655	432	-	S	repeat	pseudo	conjugal transfer pilus assembly protein TraU
ACQLHX_00120	93423	94313	891	+	G	repeat	-	ankyrin repeat domain-containing protein
ACQLHX_00121	94291	94539	249	+			-	hypothetical protein
ACQLHX_00122	94505	94660	156	-	L	repeat	pseudo	replicative DNA helicase
ACQLHX_00123	95008	95763	756	-	L	repeat	pseudo	replicative DNA helicase
ACQLHX_00124	95777	95905	129	-	L	repeat	pseudo	replicative DNA helicase
ACQLHX_00125	96534	97217	684	-	J		pseudo	hypothetical protein
ACQLHX_00126	97177	98886	1710	-	V		-	ABC transporter ATP-binding protein
ACQLHX_00127	98962	99222	261	-	L		pseudo	Arm DNA-binding domain-containing protein
ACQLHX_00128	99581	100129	549	-		repeat	pseudo	DnaA N-terminal domain-containing protein
ACQLHX_00129	100407	101411	1005	-	F	core	-	ribonucleotide-diphosphate reductase subunit beta
ACQLHX_00130	101434	103251	1818	-	F	core	-	ribonucleoside-diphosphate reductase subunit alpha
ACQLHX_00131	103936	104403	468	+		repeat	pseudo	DnaA N-terminal domain-containing protein
ACQLHX_00132	104801	105478	678	+		repeat	pseudo	DnaA N-terminal domain-containing protein
ACQLHX_00133	105487	106935	1449	+	L	repeat	-	replicative DNA helicase
ACQLHX_00134	107169	107744	576	+	KT	repeat	-	HD domain-containing protein
ACQLHX_00135	107779	108423	645	+	G	repeat	-	ankyrin repeat domain-containing protein
ACQLHX_00136	108526	109029	504	+		repeat	-	putative ompA-like autotransporter
ACQLHX_00137	109033	109842	810	-	L	repeat	-	Dam family site-specific DNA-(adenine-N6)-methyltransferase
ACQLHX_00138	110217	110495	279	+	T	repeat	pseudo	putative signal transduction histidine kinase
ACQLHX_00139	110560	111261	702	+	T	repeat	pseudo	sensor histidine kinase
ACQLHX_00140	111276	111725	450	+	T	repeat	pseudo	sensor histidine kinase
ACQLHX_00141	112042	112368	327	+	T	repeat	pseudo	sensor histidine kinase
ACQLHX_00142	112385	112732	348	+	T	repeat	pseudo	sensor histidine kinase
ACQLHX_00143	112677	113318	642	+	T	repeat	pseudo	sensor histidine kinase
ACQLHX_00144	113337	113831	495	+	T	repeat	pseudo	ATP-binding protein
ACQLHX_00145	113873	114460	588	+	KT	repeat	-	HD domain-containing protein
ACQLHX_00146	114585	115559	975	+	S	repeat	-	Rpn family recombination-promoting nuclease/putative transposase
ACQLHX_00147	115667	115879	213	-	S	repeat	pseudo	conjugal transfer protein TraD
ACQLHX_00148	116195	117268	1074	-		repeat	-	tetratricopeptide repeat protein
ACQLHX_00149	117590	118045	456	-	S	repeat	-	conjugal transfer protein TraD
ACQLHX_00150	118323	121184	2862	+	L	repeat	-	AAA family ATPase
ACQLHX_00151	121448	124072	2625	+	L	repeat	-	toprim domain-containing protein
ACQLHX_00152	124088	125050	963	-	L	repeat	-	transposase
ACQLHX_00153	125363	126355	993	+	S	repeat	-	Rpn family recombination-promoting nuclease/putative transposase
ACQLHX_00154	126365	127612	1248	-	U	repeat	pseudo	type IV secretion system DNA-binding domain-containing protein
ACQLHX_00155	127606	127890	285	-	U	repeat	pseudo	TraD N-terminal domain-containing protein
ACQLHX_00156	128045	128308	264	-	S	repeat	pseudo	conjugal transfer protein TraG
ACQLHX_00157	128382	128735	354	-	S	repeat	pseudo	conjugal transfer protein TraH
ACQLHX_00158	128739	129368	630	-	S		pseudo	putative conjugative transfer protein TraU
ACQLHX_00159	129498	129728	231	-		repeat	pseudo	hypothetical protein
ACQLHX_00160	129790	130413	624	-	J	core	-	30S ribosomal protein S4
ACQLHX_00161	130540	131331	792	+	J	core	-	16S rRNA (uracil(1498)-N(3))-methyltransferase
ACQLHX_00162	131370	132236	867	+	Q	core	-	MlaE family ABC transporter permease
ACQLHX_00163	132265	133020	756	+	Q	core	-	ABC transporter ATP-binding protein
ACQLHX_00164	133345	135105	1761	-	L	core	-	single-stranded-DNA-specific exonuclease RecJ
ACQLHX_00165	135119	135592	474	-	J	core	-	Holliday junction resolvase RuvX
ACQLHX_00166	135589	136503	915	-	S	core	-	putative membrane protein
ACQLHX_00167	136534	136929	396	-	O	core	pseudo	cytochrome c maturation protein CcmE
ACQLHX_00168	137240	138385	1146	+	C	core	-	zinc-binding dehydrogenase
ACQLHX_00169	139535	139654	120	+	S	repeat	pseudo	TraE/TraK family type IV conjugative transfer system protein
ACQLHX_00170	139673	139882	210	-		repeat	pseudo	conjugal transfer protein
ACQLHX_00171	139882	140271	390	-	S		pseudo	conjugal transfer protein
ACQLHX_00172	140345	140671	327	-		repeat	pseudo	hypothetical protein
ACQLHX_00173	140668	140820	153	-	S	repeat	pseudo	TraE/TraK family type IV conjugative transfer system protein, partial
ACQLHX_00174	140829	141221	393	-	S	repeat	pseudo	TraE/TraK family type IV conjugative transfer system protein
ACQLHX_00175	141221	141544	324	-		repeat	-	hypothetical protein
ACQLHX_00176	141648	142517	870	-	L		-	tyrosine-type recombinase/integrase
ACQLHX_00177	142600	142932	333	-	L		pseudo	Arm DNA-binding domain-containing protein
ACQLHX_00178	143355	143540	186	-	L	repeat	pseudo	IS982 family transposase
ACQLHX_00179	143571	143699	129	-	L	repeat	pseudo	putative transposase
ACQLHX_00180	144249	144548	300	-		core	-	hypothetical protein
ACQLHX_00181	145453	145608	156	+	L		pseudo	Arm DNA-binding domain-containing protein
ACQLHX_00182	145848	146087	240	+	S	repeat	pseudo	TraE/TraK family type IV conjugative transfer system protein
ACQLHX_00183	146173	146325	153	+	S	repeat	pseudo	TraE/TraK family type IV conjugative transfer system protein
ACQLHX_00184	146459	146689	231	+		repeat	pseudo	putative membrane protein
ACQLHX_00185	146828	147409	582	+	S	repeat	pseudo	TraB/VirB10 family protein
ACQLHX_00186	148157	148252	96	-			pseudo	IS630 transposase-related protein
ACQLHX_00187	148587	149990	1404	-	E	core	-	sodium:solute symporter
ACQLHX_00188	150006	151268	1263	-	G	core	-	MFS transporter
ACQLHX_00189	151908	152093	186	+	L	repeat	pseudo	Arm DNA-binding domain-containing protein
ACQLHX_00190	152298	152489	192	+	L	repeat	pseudo	Arm DNA-binding domain-containing protein
ACQLHX_00191	152675	152920	246	-	P	repeat	pseudo	toprim domain-containing protein
ACQLHX_00192	152942	153712	771	-	L	repeat	pseudo	toprim domain-containing protein
ACQLHX_00193	153905	154132	228	+	L	repeat	pseudo	replicative DNA helicase
ACQLHX_00194	154090	154236	147	+	L	repeat	pseudo	replicative DNA helicase
ACQLHX_00195	154470	154613	144	+	KT	repeat	pseudo	HD domain-containing protein
ACQLHX_00196	154650	154772	123	+	KT	repeat	pseudo	HD domain-containing protein
ACQLHX_00197	155180	155344	165	+		repeat	pseudo	hypothetical protein
ACQLHX_00198	155341	156057	717	-			-	hypothetical protein
ACQLHX_00199	156606	157418	813	+	L	repeat	-	Dam family site-specific DNA-(adenine-N6)-methyltransferase
ACQLHX_00200	157422	157682	261	-		repeat	pseudo	putative ompA-like autotransporter
ACQLHX_00201	157663	158817	1155	-	U	repeat	pseudo	TraC family protein
ACQLHX_00202	158798	159127	330	-	U	repeat	-	conjugal transfer protein
ACQLHX_00203	159127	159309	183	-	S	repeat	pseudo	conjugal transfer protein TraB
ACQLHX_00204	159339	159656	318	-	S	repeat	pseudo	conjugative transfer protein
ACQLHX_00205	159656	159979	324	-		repeat	-	hypothetical protein
ACQLHX_00206	160117	160695	579	-	L	repeat	pseudo	site-specific integrase
ACQLHX_00207	161044	161154	111	-	L	repeat	pseudo	Arm DNA-binding domain-containing protein
ACQLHX_00208	161171	161353	183	-	L	repeat	pseudo	Arm DNA-binding domain-containing protein
ACQLHX_00209	162445	163170	726	-	O	core	-	tRNA (adenosine(37)-N6)-threonylcarbamoyltransferase complex dimerization subunit type 1 TsaB
ACQLHX_00210	163190	163975	786	-	G	core	-	extragenic suppressor protein SuhB
ACQLHX_00211	163972	164541	570	-	J	core	-	elongation factor P
ACQLHX_00212	164747	166000	1254	+	O	core	-	ATP-dependent Clp protease ATP-binding subunit ClpX
ACQLHX_00213	166228	167529	1302	-	J	core	-	proline--tRNA ligase
ACQLHX_00214	167543	167836	294	-		core	-	hypothetical protein
ACQLHX_00215	167850	169070	1221	-	F	core	-	phosphoglycerate kinase
ACQLHX_00216	169165	170181	1017	-	G	core	-	type I glyceraldehyde-3-phosphate dehydrogenase
ACQLHX_00217	170456	172909	2454	+	U	core	-	virB4 protein precursor
ACQLHX_00218	172909	177414	4506	+		core	-	hypothetical protein
ACQLHX_00219	178172	179899	1728	-	V	core	-	ABC transporter ATP-binding protein
ACQLHX_00220	179892	180224	333	-	P	core	-	iron donor protein CyaY
ACQLHX_00221	181131	185246	4116	+	L	core	-	Ulp1 family isopeptidase
ACQLHX_00222	185454	185993	540	+		repeat	pseudo	DnaA N-terminal domain-containing protein
ACQLHX_00223	186526	186651	126	+		repeat	pseudo	hypothetical protein
ACQLHX_00224	186865	187134	270	+	L		pseudo	Arm DNA-binding domain-containing protein
ACQLHX_00225	187410	187793	384	+	C	core	-	succinate dehydrogenase, cytochrome b556 subunit
ACQLHX_00226	187824	188213	390	+	C	core	-	succinate dehydrogenase, hydrophobic membrane anchor protein
ACQLHX_00227	188408	190195	1788	+	C	core	-	succinate dehydrogenase flavoprotein subunit
ACQLHX_00228	190230	191015	786	+	C	core	-	succinate dehydrogenase iron-sulfur subunit
ACQLHX_00229	191042	191323	282	-	L		pseudo	IS630 family transposase
ACQLHX_00230	191627	192022	396	-	L	repeat	pseudo	transposase
ACQLHX_00231	192230	192730	501	+		repeat	pseudo	DnaA N-terminal domain-containing protein
ACQLHX_00232	193096	193773	678	+		repeat	pseudo	DnaA N-terminal domain-containing protein
ACQLHX_00233	193782	195107	1326	+	L	repeat	-	replicative DNA helicase
ACQLHX_00234	195369	196496	1128	-			-	hypothetical protein
ACQLHX_00235	196884	197342	459	-			-	hypothetical protein
ACQLHX_00236	197557	197682	126	-		repeat	pseudo	DnaA N-terminal domain-containing protein
ACQLHX_00237	197898	198443	546	+	KT	repeat	-	HD domain-containing protein
ACQLHX_00238	198481	199125	645	+	G	repeat	-	ankyrin repeat domain-containing protein
ACQLHX_00239	199227	199730	504	+		repeat	-	putative ompA-like autotransporter
ACQLHX_00240	199734	200546	813	-	L	repeat	-	DNA adenine methylase
ACQLHX_00241	201020	201685	666	+	T	repeat	-	HAMP domain-containing histidine kinase
ACQLHX_00242	201669	202550	882	+	T	repeat	-	sensor histidine kinase
ACQLHX_00243	202626	202826	201	+	KT	repeat	pseudo	HD domain-containing protein
ACQLHX_00244	202959	203111	153	+		repeat	-	hypothetical protein
ACQLHX_00245	203296	204435	1140	+	L	repeat	-	reverse transcriptase domain-containing protein
ACQLHX_00246	204719	205126	408	+	KT	repeat	pseudo	bifunctional (p)ppGpp synthetase/guanosine-3',5'-bis(diphosphate) 3'-pyrophosphohydrolase
ACQLHX_00247	205213	205776	564	-		repeat	-	hypothetical protein
ACQLHX_00248	205874	206329	456	-	S	repeat	-	conjugal transfer protein TraD
ACQLHX_00249	206607	206759	153	+	L	repeat	pseudo	conjugal transfer protein TraA
ACQLHX_00250	206827	207690	864	+	L	repeat	pseudo	AAA family ATPase
ACQLHX_00251	207850	208719	870	-	G		-	ankyrin repeat domain-containing protein
ACQLHX_00252	209386	209622	237	+	L	repeat	pseudo	toprim domain-containing protein
ACQLHX_00253	209761	210402	642	+	L	repeat	pseudo	toprim domain-containing protein
ACQLHX_00254	210418	211380	963	-	L	repeat	-	IS110-like element ISOt5 family transposase
ACQLHX_00255	211820	211942	123	-	L	repeat	pseudo	replicative DNA helicase
ACQLHX_00256	211951	212319	369	-			pseudo	DnaA N-terminal domain-containing protein
ACQLHX_00257	212359	213513	1155	-			pseudo	DnaA N-terminal domain-containing protein
ACQLHX_00258	213646	214062	417	-	S	repeat	pseudo	conjugal transfer protein TraN
ACQLHX_00259	214225	214503	279	-	S	repeat	pseudo	conjugal transfer protein TraN
ACQLHX_00260	214500	214883	384	-	S	repeat	pseudo	type-F conjugative transfer system pilin assembly protein TrbC
ACQLHX_00261	214906	215685	780	-	S	repeat	pseudo	conjugal transfer pilus assembly protein TraU
ACQLHX_00262	215625	215849	225	-	S	repeat	pseudo	conjugal transfer pilus assembly protein TraU
ACQLHX_00263	215883	216056	174	-		repeat	-	hypothetical protein
ACQLHX_00264	216140	216799	660	-	S	repeat	-	conjugal transfer protein
ACQLHX_00265	216796	219285	2490	-	U	repeat	-	TraC family protein
ACQLHX_00266	219266	219586	321	-	U	repeat	-	conjugal transfer protein
ACQLHX_00267	219586	220293	708	-	S	repeat	pseudo	TraB/VirB10 family protein
ACQLHX_00268	220269	220910	642	-	S	repeat	pseudo	TraB/VirB10 family protein
ACQLHX_00269	220953	221228	276	-		repeat	pseudo	hypothetical protein
ACQLHX_00270	221215	221595	381	-	L	repeat	pseudo	transposase family protein
ACQLHX_00271	221607	221723	117	-	S	repeat	pseudo	IS5 family transposase
ACQLHX_00272	221723	221920	198	-	S	repeat	pseudo	IS5 family transposase
ACQLHX_00273	222301	222606	306	-		repeat	pseudo	hypothetical protein
ACQLHX_00274	222584	222778	195	-		repeat	pseudo	hypothetical protein
ACQLHX_00275	222775	222927	153	-	S	repeat	pseudo	TraE/TraK family type IV conjugative transfer system protein, partial
ACQLHX_00276	222908	223327	420	-	S	repeat	pseudo	TraE/TraK family type IV conjugative transfer system protein
ACQLHX_00277	223327	223650	324	-		repeat	-	hypothetical protein
ACQLHX_00278	223786	225006	1221	-	L	repeat	-	tyrosine-type recombinase/integrase
ACQLHX_00279	225391	225543	153	-	KT		pseudo	HD domain-containing protein
ACQLHX_00280	225777	225929	153	-	L	repeat	pseudo	replicative DNA helicase
ACQLHX_00281	225950	226138	189	-	L	repeat	pseudo	replicative DNA helicase
ACQLHX_00282	226107	226502	396	-	L	repeat	pseudo	replicative DNA helicase
ACQLHX_00283	227338	227508	171	+	L	repeat	pseudo	integrase arm-type DNA-binding domain-containing protein
ACQLHX_00284	227885	228082	198	-	L	repeat	pseudo	IS5 family transposase
ACQLHX_00285	228036	228449	414	-	S	repeat	-	IS5 family transposase
ACQLHX_00286	228710	228910	201	+			-	hypothetical protein
ACQLHX_00287	229149	229319	171	+			-	tyrosine-type recombinase/integrase
ACQLHX_00288	229264	229413	150	+		repeat	pseudo	tyrosine-type recombinase/integrase
ACQLHX_00289	229368	229511	144	+			pseudo	tyrosine-type recombinase/integrase
ACQLHX_00290	229508	229714	207	+	L	repeat	pseudo	integrase
ACQLHX_00291	229969	230145	177	+		repeat	pseudo	hypothetical protein
ACQLHX_00292	230314	230433	120	+	S	repeat	pseudo	conjugative transfer protein
ACQLHX_00293	231131	235672	4542	-	MU	core	-	autotransporter domain-containing protein
ACQLHX_00294	237752	238342	591	-	S		pseudo	tetratricopeptide repeat protein
ACQLHX_00295	238615	238809	195	-		repeat	pseudo	hypothetical protein
ACQLHX_00296	238806	238937	132	-	S	repeat	pseudo	TraE/TraK family type IV conjugative transfer system protein
ACQLHX_00297	238937	239356	420	-	S	repeat	pseudo	TraE/TraK family type IV conjugative transfer system protein
ACQLHX_00298	239356	239679	324	-		repeat	-	hypothetical protein
ACQLHX_00299	239771	240163	393	-	L	repeat	pseudo	tyrosine-type recombinase/integrase
ACQLHX_00300	240404	241366	963	+	L	repeat	pseudo	IS110-like element ISOt5 family transposase
ACQLHX_00301	241382	242329	948	-	L	repeat	pseudo	site-specific integrase
ACQLHX_00302	242404	242589	186	-		repeat	pseudo	DnaA N-terminal domain-containing protein
ACQLHX_00303	243774	243866	93	+			-	tRNA-Ser(gct)
ACQLHX_00304	244620	245039	420	+	F	core	-	nucleoside-diphosphate kinase
ACQLHX_00305	245503	245793	291	-	S	repeat	pseudo	Rpn family recombination-promoting nuclease/putative transposase
ACQLHX_00306	246010	246972	963	+	L	repeat	-	IS110-like element ISOt5 family transposase
ACQLHX_00307	247641	247733	93	-			pseudo	hypothetical protein
ACQLHX_00308	247846	248295	450	-	G	core	-	ribose 5-phosphate isomerase B
ACQLHX_00309	248840	249136	297	-			pseudo	hypothetical protein
ACQLHX_00310	249476	249628	153	-	S	repeat	pseudo	conjugal transfer protein TraD
ACQLHX_00311	250558	250722	165	+	S	repeat	pseudo	TraE/TraK family type IV conjugative transfer system protein
ACQLHX_00312	250688	250882	195	+	S		pseudo	TraE/TraK family type IV conjugative transfer system protein
ACQLHX_00313	250902	251003	102	+		repeat	pseudo	hypothetical protein
ACQLHX_00314	251123	252157	1035	-	S		-	ankyrin repeat domain-containing protein
ACQLHX_00315	252684	252815	132	+	S	repeat	pseudo	conjugal transfer protein
ACQLHX_00316	253319	253630	312	+	L	repeat	pseudo	IS982 family transposase
ACQLHX_00317	253799	254077	279	+	L	repeat	pseudo	IS982 family transposase
ACQLHX_00318	254427	255257	831	-	E	core	-	glutamine synthetase
ACQLHX_00319	255424	255987	564	+	S	core	pseudo	peptidoglycan editing factor PgeF
ACQLHX_00320	255980	256690	711	+	O	core	-	heme transporter HemC
ACQLHX_00321	256695	257015	321	+	C	core	-	ferredoxin family protein
ACQLHX_00322	257144	257968	825	+	O	core	-	DsbA family protein
ACQLHX_00323	258097	258624	528	+	S	core	-	ClpXP protease specificity-enhancing factor SspB
ACQLHX_00324	258624	259130	507	+	L	core	-	ribonuclease HI
ACQLHX_00325	259102	259464	363	+	C	core	-	NADH-ubiquinone oxidoreductase subunit NDUFA12 family protein
ACQLHX_00326	259511	259954	444	+	Q	core	-	outer membrane lipid asymmetry maintenance protein MlaD
ACQLHX_00327	259957	261228	1272	+	J	core	-	histidine--tRNA ligase
ACQLHX_00328	261252	261728	477	+	K	core	-	transcription antitermination factor NusB
ACQLHX_00329	262181	262849	669	-	O	core	-	glutathione S-transferase family protein
ACQLHX_00330	263344	263451	108	+	S	repeat	pseudo	TraB/VirB10 family protein
ACQLHX_00331	263491	263682	192	+	S	repeat	pseudo	TraB/VirB10 family protein
ACQLHX_00332	263939	264211	273	+	KT	repeat	pseudo	HD domain-containing protein
ACQLHX_00333	264283	264501	219	+	KT	repeat	pseudo	HD domain-containing protein
ACQLHX_00334	264638	265786	1149	+	L	repeat	pseudo	AAA family ATPase
ACQLHX_00335	265810	266040	231	+	L	repeat	pseudo	conjugal transfer TraA domain protein
ACQLHX_00336	265990	266130	141	-	U	repeat	pseudo	TrbC family F-type conjugative pilus assembly protein
ACQLHX_00337	266265	266507	243	-	L	repeat	pseudo	transposase
ACQLHX_00338	266541	266669	129	-		repeat	-	transposase
ACQLHX_00339	267023	269896	2874	+	L	core	-	excinuclease ABC subunit UvrA
ACQLHX_00340	270155	270361	207	-	L		pseudo	transposase
ACQLHX_00341	270387	270506	120	-		repeat	pseudo	transposase
ACQLHX_00342	270753	271034	282	+	S	repeat	pseudo	tetratricopeptide repeat protein
ACQLHX_00343	271608	271820	213	-	L	repeat	pseudo	IS5 family transposase
ACQLHX_00344	271774	272115	342	-	S	repeat	pseudo	IS5 family transposase
ACQLHX_00345	272159	272278	120	+	L	repeat	pseudo	IS630 family transposase
ACQLHX_00346	272830	272985	156	-	S	repeat	pseudo	IS5 family transposase
ACQLHX_00347	273057	273224	168	-	L	repeat	pseudo	toprim domain-containing protein
ACQLHX_00348	273971	276181	2211	-	U	core	pseudo	conjugal transfer protein
ACQLHX_00349	277343	277819	477	+	S	core	pseudo	RDD family protein
ACQLHX_00350	277968	278726	759	+	C	core	pseudo	cytochrome c oxidase subunit II
ACQLHX_00351	279166	280365	1200	+			-	hypothetical protein
ACQLHX_00352	280525	280938	414	+	S	repeat	pseudo	IS5 family transposase
ACQLHX_00353	280892	281266	375	+	L	repeat	pseudo	IS5 family transposase
ACQLHX_00354	281330	281614	285	+	L	repeat	pseudo	tyrosine-type recombinase/integrase
ACQLHX_00355	282453	282551	99	+			-	hypothetical protein
ACQLHX_00356	282640	283638	999	-	V	core	-	LD-carboxypeptidase
ACQLHX_00357	283991	284770	780	+		core	-	hypothetical protein
ACQLHX_00358	284931	285116	186	+			-	hypothetical protein
ACQLHX_00359	285035	285919	885	-	H	core	-	4-hydroxybenzoate octaprenyltransferase
ACQLHX_00360	285951	288515	2565	+	J	core	-	valine--tRNA ligase
ACQLHX_00361	288505	292209	3705	+	L	core	-	DNA polymerase III subunit alpha
ACQLHX_00362	292526	294331	1806	-	S	core	-	ABC-F family ATP-binding cassette domain-containing protein
ACQLHX_00363	294507	295202	696	+	I	core	-	polyprenyl diphosphate synthase
ACQLHX_00364	295205	295855	651	+	I		-	phosphatidate cytidylyltransferase
ACQLHX_00365	295863	296162	300	+	D		-	FtsB family cell division protein
ACQLHX_00366	296169	296801	633	+	L	core	-	ribonuclease D
ACQLHX_00367	297036	297182	147	-	S	repeat	pseudo	IS5 family transposase
ACQLHX_00368	297209	297346	138	-	S	repeat	pseudo	IS5 family transposase
ACQLHX_00369	297884	298480	597	-	O	core	-	nucleotide exchange factor GrpE
ACQLHX_00370	298610	299365	756	+	J	core	-	ribonuclease PH
ACQLHX_00371	299884	300678	795	-	C	core	-	cytochrome c1
ACQLHX_00372	301456	301590	135	+	J	core	-	50S ribosomal protein L34
ACQLHX_00373	301591	302130	540	+	J	core	-	ribonuclease P protein component
ACQLHX_00374	302369	304861	2493	+	S	core	-	hypothetical protein
ACQLHX_00375	305617	306897	1281	-	E	core	-	serine hydroxymethyltransferase
ACQLHX_00376	306931	309648	2718	-	L	core	-	DNA topoisomerase (ATP-hydrolyzing) subunit A
ACQLHX_00377	309750	310499	750	-	K	core	-	YebC/PmpR family DNA-binding transcriptional regulator
ACQLHX_00378	310626	311231	606	-	D	core	-	Maf family protein
ACQLHX_00379	311265	311489	225	-	J	core	-	translation initiation factor IF-1
ACQLHX_00380	311587	311661	75	-			-	tRNA-Asn(gtt)
ACQLHX_00381	312234	313127	894	+	S	repeat	pseudo	conjugal transfer protein TraH
ACQLHX_00382	313332	314117	786	+	S	repeat	pseudo	conjugal transfer protein TraG
ACQLHX_00383	314158	314469	312	+	S	repeat	pseudo	tetratricopeptide repeat protein
ACQLHX_00384	314566	314823	258	+		repeat	-	tetratricopeptide repeat protein
ACQLHX_00385	314859	315104	246	+	U	repeat	pseudo	TraD N-terminal domain-containing protein
ACQLHX_00386	315388	315648	261	+	U	repeat	pseudo	conjugal transfer protein
ACQLHX_00387	315603	315833	231	+	U	repeat	pseudo	conjugal transfer protein
ACQLHX_00388	315853	316140	288	+			pseudo	conjugal transfer protein
ACQLHX_00389	316254	316394	141	+			pseudo	hypothetical protein
ACQLHX_00390	316695	317135	441	+	K	core	-	helix-turn-helix domain-containing protein
ACQLHX_00391	318165	319073	909	+	J	core	-	tRNA pseudouridine(55) synthase TruB
ACQLHX_00392	319097	319366	270	+	J	core	-	30S ribosomal protein S15
ACQLHX_00393	319700	321919	2220	+	J	core	-	polyribonucleotide nucleotidyltransferase
ACQLHX_00394	322016	323242	1227	-			pseudo	ankyrin repeat domain-containing protein
ACQLHX_00395	323334	324068	735	-	S		pseudo	DUF5394 family protein
ACQLHX_00396	324295	325563	1269	-			pseudo	ankyrin repeat domain-containing protein
ACQLHX_00397	325767	327032	1266	-	EGP	core	-	MFS transporter
ACQLHX_00398	327127	327636	510	+	L	core	-	DNA polymerase III subunit chi
ACQLHX_00399	327665	327871	207	-	J	core	-	30S ribosomal protein S21
ACQLHX_00400	328042	328647	606	+	S	core	-	COQ9 family protein
ACQLHX_00401	328684	331887	3204	+	J	core	-	isoleucine--tRNA ligase
ACQLHX_00402	332031	332615	585	+	S	core	-	cell cycle transcriptional regulator TrcR
ACQLHX_00403	332695	332769	75	+			-	tRNA-Gln(ttg)
ACQLHX_00404	332837	334099	1263	+	CH	core	-	FAD-dependent monooxygenase
ACQLHX_00405	334156	335316	1161	+	F	core	-	ADP-forming succinate--CoA ligase subunit beta
ACQLHX_00406	335331	336209	879	+	C	core	-	succinate--CoA ligase subunit alpha
ACQLHX_00407	336290	337954	1665	+	CP	core	-	proton-conducting transporter membrane subunit
ACQLHX_00408	338040	338237	198	+			-	hypothetical protein
ACQLHX_00409	338146	340980	2835	-	L	core	-	PD-(D/E)XK nuclease family protein
ACQLHX_00410	341009	341263	255	-	P	core	-	monovalent cation/H+ antiporter complex subunit F
ACQLHX_00411	341260	341745	486	-	P	core	-	Na+/H+ antiporter subunit E
ACQLHX_00412	341796	342569	774	-	I	core	-	CDP-alcohol phosphatidyltransferase family protein
ACQLHX_00413	342621	343313	693	-	I	core	-	phosphatidylserine decarboxylase
ACQLHX_00414	343389	343934	546	-	H	core	-	demethoxyubiquinone hydroxylase family protein
ACQLHX_00415	343897	344460	564	-	C	core	-	disulfide bond formation protein B
ACQLHX_00416	344585	346165	1581	+	J	core	-	lysine--tRNA ligase
ACQLHX_00417	346349	346425	77	-			-	tRNA-Arg(acg)
ACQLHX_00418	346742	346846	105	-			-	hypothetical protein
ACQLHX_00419	346913	347206	294	-	U	core	-	preprotein translocase subunit SecG
ACQLHX_00420	347212	347961	750	-	G	core	-	triose-phosphate isomerase
ACQLHX_00421	348138	349595	1458	+	O	core	pseudo	surA N-terminal domain protein
ACQLHX_00422	349626	350216	591	-		core	-	hypothetical protein
ACQLHX_00423	350308	350574	267	-	L		pseudo	transposase
ACQLHX_00424	350740	351762	1023	-		core	-	hypothetical protein
ACQLHX_00425	352443	352973	531	+	U	repeat	pseudo	type IV secretion system DNA-binding domain-containing protein
ACQLHX_00426	352983	353444	462	-	S	repeat	pseudo	Rpn family recombination-promoting nuclease/putative transposase
ACQLHX_00427	353661	354623	963	+	L	repeat	-	IS110-like element ISOt5 family transposase
ACQLHX_00428	354639	354788	150	-		repeat	pseudo	HD domain-containing protein
ACQLHX_00429	354811	355128	318	-	T	repeat	pseudo	HD domain-containing protein
ACQLHX_00430	355125	355349	225	-	T	repeat	pseudo	sensor histidine kinase
ACQLHX_00431	355421	355792	372	-	T	repeat	pseudo	ATP-binding protein
ACQLHX_00432	356057	356131	75	-			-	tRNA-Thr(ggt)
ACQLHX_00433	356388	356507	120	+			-	hypothetical protein
ACQLHX_00434	356869	357513	645	-	S	core	-	zinc-ribbon domain-containing protein
ACQLHX_00435	357614	358465	852	+	E	core	-	2,3,4,5-tetrahydropyridine-2,6-dicarboxylate N-succinyltransferase
ACQLHX_00436	358521	359057	537	+	S	repeat	pseudo	Rpn family recombination-promoting nuclease/putative transposase
ACQLHX_00437	359067	360821	1755	-	U	repeat	-	type IV secretion system DNA-binding domain-containing protein
ACQLHX_00438	360827	361201	375	-	S	repeat	pseudo	tetratricopeptide repeat protein
ACQLHX_00439	361204	361974	771	-	S	repeat	pseudo	tetratricopeptide repeat protein
ACQLHX_00440	361990	364629	2640	-	S	repeat	-	conjugal transfer protein TraG
ACQLHX_00441	364629	365108	480	-	S	repeat	pseudo	conjugal transfer protein TraH
ACQLHX_00442	365303	365704	402	-	S	repeat	pseudo	conjugal transfer protein TraH
ACQLHX_00443	365694	365933	240	-	S	repeat	pseudo	conjugal transfer protein TraH
ACQLHX_00444	366013	366612	600	-	CO	repeat	pseudo	conjugal transfer protein TraF
ACQLHX_00445	366624	368318	1695	-	S	repeat	-	conjugal transfer protein TraN
ACQLHX_00446	368315	368680	366	-	S	repeat	pseudo	type-F conjugative transfer system pilin assembly protein TrbC
ACQLHX_00447	368721	369665	945	-	S	repeat	-	conjugal transfer pilus assembly protein TraU
ACQLHX_00448	369699	369902	204	-		repeat	-	hypothetical protein
ACQLHX_00449	369986	370150	165	-	S	repeat	pseudo	type-F conjugative transfer system protein TraW
ACQLHX_00450	370262	370645	384	-	S	repeat	pseudo	type-F conjugative transfer system protein TraW
ACQLHX_00451	370642	373131	2490	-	U	repeat	-	TraC family protein
ACQLHX_00452	373112	373432	321	-	U	repeat	-	conjugal transfer protein
ACQLHX_00453	373432	374757	1326	-	S	repeat	-	TraB/VirB10 family protein
ACQLHX_00454	374800	375126	327	-		repeat	-	putative membrane protein
ACQLHX_00455	375273	375734	462	-		repeat	-	hypothetical protein
ACQLHX_00456	375791	376042	252	+	CO	repeat	pseudo	conjugal transfer protein TraF
ACQLHX_00457	376039	376668	630	+	S	repeat	pseudo	conjugal transfer protein TraH
ACQLHX_00458	376863	377117	255	+	S	repeat	pseudo	conjugal transfer protein TraH
ACQLHX_00459	377125	377463	339	+	U	repeat	pseudo	putative conjugative transfer protein TraD
ACQLHX_00460	377447	378694	1248	+	U	repeat	pseudo	type IV secretion system DNA-binding domain-containing protein
ACQLHX_00461	378704	379129	426	-	S	repeat	pseudo	Rpn family recombination-promoting nuclease/putative transposase
ACQLHX_00462	379346	379930	585	+	L	repeat	pseudo	IS110-like element ISOt5 family transposase
ACQLHX_00463	380063	380308	246	+	L	repeat	pseudo	IS110-like element ISOt5 family transposase
ACQLHX_00464	380324	380884	561	-	S	repeat	pseudo	Rpn family recombination-promoting nuclease/putative transposase
ACQLHX_00465	381257	382219	963	+	L	repeat	-	IS110-like element ISOt5 family transposase
ACQLHX_00466	382235	383251	1017	-	L	repeat	pseudo	toprim domain-containing protein
ACQLHX_00467	383581	385548	1968	-	L	repeat	pseudo	AAA family ATPase
ACQLHX_00468	385616	385768	153	-	L	repeat	pseudo	conjugal transfer protein TraA
ACQLHX_00469	386046	386501	456	+	S	repeat	-	conjugal transfer protein TraD
ACQLHX_00470	386569	387495	927	-	S	repeat	-	Rpn family recombination-promoting nuclease/putative transposase
ACQLHX_00471	387616	387915	300	-	KT	repeat	pseudo	HD domain-containing protein
ACQLHX_00472	387879	388193	315	-	T	repeat	pseudo	ATP-binding protein
ACQLHX_00473	388330	388827	498	-	T	repeat	pseudo	sensor histidine kinase
ACQLHX_00474	388844	389422	579	-	T	repeat	-	sensor histidine kinase
ACQLHX_00475	389493	389768	276	-	T	repeat	pseudo	putative signal transduction histidine kinase
ACQLHX_00476	390150	390854	705	+	L	repeat	-	DNA adenine methylase
ACQLHX_00477	391118	393076	1959	+	S		-	RAP domain-containing protein
ACQLHX_00478	393066	393749	684	-	L	repeat	pseudo	replicative DNA helicase
ACQLHX_00479	393915	394394	480	-	L	repeat	pseudo	replicative DNA helicase
ACQLHX_00480	394403	394621	219	-		repeat	pseudo	DnaA N-terminal domain-containing protein
ACQLHX_00481	394813	395646	834	-		repeat	pseudo	DnaA N-terminal domain-containing protein
ACQLHX_00482	395673	396464	792	-	S	repeat	pseudo	conjugal transfer protein TraH
ACQLHX_00483	396461	396568	108	-	CO	repeat	pseudo	conjugal transfer protein TraF
ACQLHX_00484	396540	396932	393	-	L	repeat	pseudo	Arm DNA-binding domain-containing protein
ACQLHX_00485	397515	397811	297	-	L		pseudo	reverse transcriptase N-terminal domain-containing protein
ACQLHX_00486	398570	399358	789	-	P	core	-	metal ABC transporter permease
ACQLHX_00487	399339	400052	714	-	P	core	-	metal ABC transporter ATP-binding protein
ACQLHX_00488	400318	400878	561	-	S	core	-	YbaB/EbfC family nucleoid-associated protein
ACQLHX_00489	400890	402569	1680	-	H	core	-	DNA polymerase III subunit gamma/tau
ACQLHX_00490	403645	406197	2553	+	MU	core	-	autotransporter outer membrane beta-barrel domain-containing protein
ACQLHX_00491	406287	407762	1476	-	S	core	-	transporter substrate-binding domain-containing protein
ACQLHX_00492	407821	409191	1371	-	L	core	-	exodeoxyribonuclease VII large subunit
ACQLHX_00493	409413	410162	750	-	S	core	-	MBL fold metallo-hydrolase
ACQLHX_00494	410266	410934	669	+	I	core	-	phosphatase PAP2 family protein
ACQLHX_00495	411072	411398	327	+	J	core	-	50S ribosomal protein L21
ACQLHX_00496	411442	411711	270	+	J	core	-	50S ribosomal protein L27
ACQLHX_00497	413726	413929	204	+	L	repeat	pseudo	transposase
ACQLHX_00498	414091	414222	132	-			pseudo	reverse transcriptase N-terminal domain-containing protein
ACQLHX_00499	414908	415273	366	+	L	repeat	pseudo	MobA/MobL family protein
ACQLHX_00500	415274	415435	162	+	L	repeat	pseudo	MobA/MobL family protein
ACQLHX_00501	415432	415707	276	+	L	repeat	pseudo	MobA/MobL family protein
ACQLHX_00502	415752	415913	162	-	S	repeat	pseudo	IS5 family transposase
ACQLHX_00503	416580	416655	76	+			-	tRNA-Ala(ggc)
ACQLHX_00504	418209	418646	438	-	S	repeat	pseudo	IS5 family transposase
ACQLHX_00505	418779	419561	783	+	L	repeat	pseudo	tyrosine-type recombinase/integrase
ACQLHX_00506	419759	420022	264	+		repeat	pseudo	hypothetical protein
ACQLHX_00507	420022	420441	420	+	S	repeat	pseudo	conjugative transfer protein
ACQLHX_00508	420422	420574	153	+	S	repeat	pseudo	TraE/TraK family type IV conjugative transfer system protein, partial
ACQLHX_00509	420571	421038	468	+		repeat	-	hypothetical protein
ACQLHX_00510	421041	421283	243	+		repeat	pseudo	putative membrane protein
ACQLHX_00511	421382	421777	396	+	S	repeat	pseudo	TraB/VirB10 family protein
ACQLHX_00512	422009	422233	225	+	T	repeat	pseudo	sensor histidine kinase
ACQLHX_00513	422440	422910	471	+	T	repeat	-	ATP-binding protein
ACQLHX_00514	422967	423086	120	+	L	repeat	pseudo	IS630 family transposase
ACQLHX_00515	423697	424101	405	+	KT	repeat	pseudo	HD domain-containing protein
ACQLHX_00516	424748	424999	252	+	L		pseudo	endonuclease/exonuclease/phosphatase family protein
ACQLHX_00517	425050	425259	210	+	L	repeat	pseudo	exodeoxyribonuclease III
ACQLHX_00518	425696	426244	549	-	I	core	-	CDP-diacylglycerol--glycerol-3-phosphate 3-phosphatidyltransferase
ACQLHX_00519	426829	426984	156	-	S	repeat	pseudo	IS5 family transposase
ACQLHX_00520	427009	427143	135	-	S	repeat	pseudo	IS5 family transposase
ACQLHX_00521	427617	427859	243	+	S	repeat	pseudo	IS5 family transposase
ACQLHX_00522	428421	430673	2253	+	MU	core	-	autotransporter outer membrane beta-barrel domain-containing protein
ACQLHX_00523	431189	434821	3633	+	S	core	-	pentapeptide repeat-containing protein
ACQLHX_00524	435770	437011	1242	-	J	core	-	tyrosine--tRNA ligase
ACQLHX_00525	437509	437679	171	+	C	repeat	pseudo	replicative DNA helicase
ACQLHX_00526	438337	438513	177	+			pseudo	conjugative transfer protein
ACQLHX_00527	438692	439003	312	+	U	repeat	pseudo	putative conjugative transfer protein TraC
ACQLHX_00528	439772	439936	165	+	S	repeat	pseudo	IS5 family transposase
ACQLHX_00529	440155	440463	309	+	L	repeat	pseudo	IS5 family transposase
ACQLHX_00530	440589	441506	918	-	OU	core	-	S49 family peptidase
ACQLHX_00531	441798	443147	1350	+	J	core	-	tRNA (N6-isopentenyl adenosine(37)-C2)-methylthiotransferase MiaB
ACQLHX_00532	443316	444152	837	+	H	core	-	oxygen-dependent coproporphyrinogen oxidase
ACQLHX_00533	444292	444633	342	+	S		-	DUF2610 domain-containing protein
ACQLHX_00534	446100	446243	144	+			pseudo	hypothetical protein
ACQLHX_00535	446660	446956	297	+	L	repeat	pseudo	Arm DNA-binding domain-containing protein
ACQLHX_00536	446931	447200	270	+	L		pseudo	Arm DNA-binding domain-containing protein
ACQLHX_00537	447237	447416	180	+	L	repeat	pseudo	tyrosine-type recombinase/integrase
ACQLHX_00538	447555	447764	210	+	L	repeat	pseudo	tyrosine-type recombinase/integrase
ACQLHX_00539	448698	448865	168	-	S	core	-	Trm112 family protein
ACQLHX_00540	448998	449219	222	-		core	-	hypothetical protein
ACQLHX_00541	449337	449411	75	-			-	tRNA-Met(cat)
ACQLHX_00542	449495	449719	225	-	J	core	-	50S ribosomal protein L31
ACQLHX_00543	449731	450018	288	-	J	core	-	50S ribosomal protein L28
ACQLHX_00544	450262	451134	873	+	EG	core	-	DMT family transporter
ACQLHX_00545	451152	452408	1257	+	EGP	core	-	MFS transporter
ACQLHX_00546	452992	453756	765	+		core	-	hypothetical protein
ACQLHX_00547	454114	455325	1212	-	V	core	-	serine hydrolase domain-containing protein
ACQLHX_00548	455351	457144	1794	-	J	core	-	aspartate--tRNA ligase
ACQLHX_00549	457425	461615	4191	-	K	core	-	DNA-directed RNA polymerase subunit beta'
ACQLHX_00550	461730	465854	4125	-	K	core	-	DNA-directed RNA polymerase subunit beta
ACQLHX_00551	466170	466559	390	-	J	core	-	50S ribosomal protein L7/L12
ACQLHX_00552	466581	467090	510	-	J	core	-	50S ribosomal protein L10
ACQLHX_00553	467094	467843	750	-	J	core	-	50S ribosomal protein L1
ACQLHX_00554	467847	468293	447	-	J	core	-	50S ribosomal protein L11
ACQLHX_00555	468334	468870	537	-	K	core	-	transcription termination/antitermination protein NusG
ACQLHX_00556	468912	469112	201	-	U	core	-	preprotein translocase subunit SecE
ACQLHX_00557	469174	469248	75	-			-	tRNA-Trp(cca)
ACQLHX_00558	469370	470554	1185	-	J	repeat	-	elongation factor Tu
ACQLHX_00559	470759	471568	810	-	I	core	-	1-acyl-sn-glycerol-3-phosphate acyltransferase
ACQLHX_00560	471678	472289	612	-	L	core	-	recombination mediator RecR
ACQLHX_00561	472372	472908	537	-	D	core	pseudo	septation protein A
ACQLHX_00562	472912	473751	840	-	P	core	-	FTR1 family protein
ACQLHX_00563	473780	474145	366	-	S	core	-	cupredoxin domain-containing protein
ACQLHX_00564	474511	474586	76	+			-	tRNA-Lys(ttt)
ACQLHX_00565	474610	475839	1230	-	T	core	-	EAL domain-containing protein
ACQLHX_00566	476030	476761	732	-	E	core	-	amino acid ABC transporter ATP-binding protein
ACQLHX_00567	476754	477380	627	-	E	core	-	amino acid ABC transporter permease
ACQLHX_00568	478041	478253	213	+	S	repeat	pseudo	IS5 family transposase
ACQLHX_00569	478318	478446	129	+	L	repeat	pseudo	putative transposase
ACQLHX_00570	478477	479181	705	+	L	repeat	-	IS982 family transposase
ACQLHX_00571	479445	479612	168	+			-	group II intron reverse transcriptase/maturase
ACQLHX_00572	480046	480122	77	+			-	tRNA-Ile(gat)
ACQLHX_00573	481652	481918	267	+	L	repeat	pseudo	integrase
ACQLHX_00574	482760	482897	138	+		repeat	-	transposase
ACQLHX_00575	483153	483434	282	+	L	repeat	pseudo	IS982 family transposase
ACQLHX_00576	483837	483980	144	+		repeat	pseudo	Arm DNA-binding domain-containing protein
ACQLHX_00577	484017	484127	111	+	L	repeat	pseudo	Arm DNA-binding domain-containing protein
ACQLHX_00578	484407	484841	435	+	L	repeat	pseudo	tyrosine-type recombinase/integrase
ACQLHX_00579	484886	485062	177	+	L	repeat	pseudo	tyrosine-type recombinase/integrase
ACQLHX_00580	485200	485523	324	+		repeat	-	hypothetical protein
ACQLHX_00581	485523	485693	171	+	S	repeat	pseudo	conjugative transfer protein
ACQLHX_00582	485747	485839	93	+		repeat	pseudo	putative conjugative transfer protein TraE
ACQLHX_00583	485869	486051	183	+	S	repeat	pseudo	TrbI/VirB10 family protein
ACQLHX_00584	486051	486380	330	+	U	repeat	-	conjugal transfer protein
ACQLHX_00585	486361	486918	558	+	U	repeat	pseudo	TraC family protein
ACQLHX_00586	487049	487564	516	+	U	repeat	pseudo	TraC family protein
ACQLHX_00587	487545	488540	996	-	G	repeat	-	ankyrin repeat domain-containing protein
ACQLHX_00588	488590	489054	465	+	S	repeat	pseudo	conjugal transfer pilus assembly protein TraU
ACQLHX_00589	489181	489462	282	+	S	repeat	pseudo	type-F conjugative transfer system pilin assembly protein TrbC
ACQLHX_00590	489459	491150	1692	+	S	repeat	-	conjugal transfer protein TraN
ACQLHX_00591	491404	492399	996	+	S		-	tetratricopeptide repeat protein
ACQLHX_00592	492604	494814	2211	-	L	repeat	pseudo	AAA family ATPase
ACQLHX_00593	495093	495548	456	+	S	repeat	pseudo	conjugal transfer protein TraD
ACQLHX_00594	495607	496575	969	-			pseudo	hypothetical protein
ACQLHX_00595	496875	497150	276	+	S	repeat	pseudo	conjugal transfer protein TraD
ACQLHX_00596	497218	498132	915	-	S	repeat	-	Rpn family recombination-promoting nuclease/putative transposase
ACQLHX_00597	498253	498660	408	-	KT	repeat	pseudo	HD domain-containing protein
ACQLHX_00598	498944	500083	1140	-	L	repeat	-	reverse transcriptase domain-containing protein
ACQLHX_00599	500268	500420	153	-		repeat	-	hypothetical protein
ACQLHX_00600	500553	500753	201	-	KT	repeat	pseudo	HD domain-containing protein
ACQLHX_00601	500774	501709	936	-	T	repeat	-	HAMP domain-containing sensor histidine kinase
ACQLHX_00602	501693	502358	666	-	T	repeat	-	HAMP domain-containing histidine kinase
ACQLHX_00603	502832	503644	813	+	L	repeat	-	DNA adenine methylase
ACQLHX_00604	503867	503974	108	+	L	repeat	pseudo	IS982 family transposase
ACQLHX_00605	503952	504260	309	+	L	repeat	pseudo	IS982 family transposase
ACQLHX_00606	504501	506273	1773	-	E	core	-	aminopeptidase P family protein
ACQLHX_00607	506270	508369	2100	-	L	core	-	NAD-dependent DNA ligase LigA
ACQLHX_00608	508432	508893	462	-	FJ	core	-	nucleoside deaminase
ACQLHX_00609	508970	509887	918	-	P	core	-	cation diffusion facilitator family transporter
ACQLHX_00610	510167	510961	795	+	K	core	-	transcriptional regulator
ACQLHX_00611	511639	511842	204	-			-	hypothetical protein
ACQLHX_00612	512107	512655	549	-	O	core	-	NifU family protein
ACQLHX_00613	512714	513067	354	-	C	core	-	Grx4 family monothiol glutaredoxin
ACQLHX_00614	513143	513781	639	+	L	core	-	endonuclease III
ACQLHX_00615	513778	514410	633	+	S	core	-	alpha/beta hydrolase
ACQLHX_00616	514730	518203	3474	+	I	core	-	acyl-[ACP]--phospholipid O-acyltransferase
ACQLHX_00617	518748	519137	390	+	S	repeat	pseudo	IS5 family transposase
ACQLHX_00618	519570	520310	741	-	J	core	-	ribonuclease III
ACQLHX_00619	520365	521105	741	-	U	core	-	signal peptidase I
ACQLHX_00620	521659	522351	693	+	L	repeat	-	IS982 family transposase
ACQLHX_00621	522880	524133	1254	+	F		-	hypothetical protein
ACQLHX_00622	525249	525788	540	+	L	repeat	pseudo	IS110-like element ISOt5 family transposase
ACQLHX_00623	525789	526217	429	+	L	repeat	pseudo	IS110-like element ISOt5 family transposase
ACQLHX_00624	526637	527056	420	+	L	repeat	pseudo	Arm DNA-binding domain-containing protein
ACQLHX_00625	527213	527404	192	+	L	repeat	pseudo	putative integrase
ACQLHX_00626	527358	527648	291	+	L	repeat	pseudo	tyrosine-type recombinase/integrase
ACQLHX_00627	527693	527869	177	+	L	repeat	pseudo	tyrosine-type recombinase/integrase
ACQLHX_00628	528007	528330	324	+		repeat	-	hypothetical protein
ACQLHX_00629	528330	528647	318	+	S	repeat	pseudo	conjugative transfer protein
ACQLHX_00630	528677	528859	183	+	S	repeat	pseudo	TrbI/VirB10 family protein
ACQLHX_00631	528859	529188	330	+	U	repeat	-	conjugative transfer protein
ACQLHX_00632	529169	529714	546	+	U	repeat	pseudo	TraC family protein
ACQLHX_00633	529811	530056	246	-	G		pseudo	PRANC domain-containing protein
ACQLHX_00634	530069	530338	270	-	G		pseudo	PRANC domain-containing protein
ACQLHX_00635	530567	530764	198	-	G		pseudo	ankyrin repeat family protein
ACQLHX_00636	530911	531177	267	-	U	repeat	pseudo	TraD N-terminal domain-containing protein
ACQLHX_00637	532002	532127	126	+		repeat	-	IS5 family transposase
ACQLHX_00638	532105	532458	354	+	S	repeat	pseudo	IS5 family transposase
ACQLHX_00639	532761	532946	186	+	L	repeat	pseudo	transposase family protein
ACQLHX_00640	534033	534158	126	-	J		-	50S ribosomal protein L36
ACQLHX_00641	534895	534996	102	+			-	hypothetical protein
ACQLHX_00642	535312	535638	327	-	O	core	-	thioredoxin
ACQLHX_00643	535661	537979	2319	-	M	core	-	outer membrane protein assembly factor BamA
ACQLHX_00644	537992	539053	1062	-	M	core	-	site-2 protease family protein
ACQLHX_00645	539163	540512	1350	-	S	core	-	DNA recombination protein RmuC
ACQLHX_00646	540573	541394	822	-	J	core	-	16S rRNA (adenine(1518)-N(6)/adenine(1519)-N(6))-dimethyltransferase RsmA
ACQLHX_00647	541513	542388	876	-	O	core	-	SurA N-terminal domain-containing protein
ACQLHX_00648	542576	542884	309	-	L	core	-	HU family DNA-binding protein
ACQLHX_00649	543235	543311	77	-			-	tRNA-His(gtg)
ACQLHX_00650	543420	544316	897	-	P	core	-	metal ABC transporter substrate-binding protein
ACQLHX_00651	544313	545521	1209	-	H	core	-	CCA tRNA nucleotidyltransferase
ACQLHX_00652	545574	546770	1197	-	U	core	-	dicarboxylate/amino acid:cation symporter
ACQLHX_00653	546951	550418	3468	-	L	core	-	UvrD-helicase domain-containing protein
ACQLHX_00654	550431	550904	474	-	T	core	-	SixA phosphatase family protein
ACQLHX_00655	550987	551838	852	-	E	core	-	4-hydroxy-tetrahydrodipicolinate reductase
ACQLHX_00656	551845	552603	759	-	ET	core	-	ABC transporter substrate-binding protein
ACQLHX_00657	553077	553604	528	+	O	core	-	cytochrome c oxidase assembly protein
ACQLHX_00658	553884	554090	207	-	J	core	-	50S ribosomal protein L32
ACQLHX_00659	554187	554552	366	+	J	core	-	membrane protein
ACQLHX_00660	554924	555844	921	-	S	core	-	GTPase Era
ACQLHX_00661	555841	556863	1023	-	O	core	-	FKBP-type peptidyl-prolyl cis-trans isomerase
ACQLHX_00662	557069	558148	1080	-	J	core	-	peptide chain release factor 1
ACQLHX_00663	558543	559298	756	-	L	repeat	-	IS982 family transposase
ACQLHX_00664	559732	559905	174	-	S	repeat	pseudo	conjugal transfer protein TraD
ACQLHX_00665	560090	560503	414	+	L	repeat	-	helix-turn-helix domain-containing protein
ACQLHX_00666	560460	560687	228	+	L	repeat	pseudo	transposase
ACQLHX_00667	560688	560894	207	+	L	repeat	pseudo	transposase
ACQLHX_00668	561981	563519	1539	-	M	core	-	HlyD family type I secretion periplasmic adaptor subunit
ACQLHX_00669	563557	565311	1755	-	V	core	-	type I secretion system permease/ATPase
ACQLHX_00670	566097	566246	150	+	L		pseudo	transposase
ACQLHX_00671	566625	568139	1515	+	S	core	-	murein biosynthesis integral membrane protein MurJ
ACQLHX_00672	568176	568556	381	-		core	-	DUF2628 domain-containing protein
ACQLHX_00673	568726	568965	240	+	L	repeat	pseudo	reverse transcriptase
ACQLHX_00674	569734	570927	1194	-			-	lipase family protein
ACQLHX_00675	571930	572574	645	-	G	repeat	-	ankyrin repeat domain-containing protein
ACQLHX_00676	572609	573184	576	-	KT	repeat	-	HD domain-containing protein
ACQLHX_00677	573417	573548	132	-	L	repeat	pseudo	replicative DNA helicase
ACQLHX_00678	573562	574650	1089	-		repeat	pseudo	dnaA N-terminal domain protein
ACQLHX_00679	574777	575247	471	-		repeat	pseudo	DnaA N-terminal domain-containing protein
ACQLHX_00680	576059	576229	171	+	LV		pseudo	reverse transcriptase N-terminal domain-containing protein
ACQLHX_00681	576234	577115	882	+	L		pseudo	group II intron reverse transcriptase/maturase
ACQLHX_00682	577230	577607	378	+	LV		pseudo	HNH endonuclease
ACQLHX_00683	577815	578270	456	+	S	repeat	-	conjugal transfer protein TraD
ACQLHX_00684	578348	579286	939	-	S	repeat	-	Rpn family recombination-promoting nuclease/putative transposase
ACQLHX_00685	580107	580304	198	-	L		pseudo	IS630 family transposase
ACQLHX_00686	581446	581799	354	+	S	repeat	pseudo	IS5 family transposase
ACQLHX_00687	581923	582045	123	+	L	repeat	pseudo	IS5 family transposase
ACQLHX_00688	582593	584068	1476	-	S		-	ankyrin repeat domain-containing protein
ACQLHX_00689	584463	584681	219	-	L	repeat	pseudo	IS5 family transposase
ACQLHX_00690	584719	585108	390	+	L	repeat	-	helix-turn-helix domain-containing protein
ACQLHX_00691	585050	585316	267	+	L	repeat	pseudo	transposase
ACQLHX_00692	585317	585580	264	+	L	repeat	pseudo	transposase
ACQLHX_00693	585711	587303	1593	-	S	repeat	pseudo	conjugal transfer protein TraG
ACQLHX_00694	587421	588065	645	-	CO	repeat	-	conjugal transfer protein TraF
ACQLHX_00695	588040	588606	567	-	S	repeat	-	Panacea domain-containing protein
ACQLHX_00696	588716	590002	1287	-	S	repeat	pseudo	tetratricopeptide repeat protein
ACQLHX_00697	590425	591387	963	-	L	repeat	-	IS110-like element ISOt5 family transposase
ACQLHX_00698	591618	593309	1692	-	S	repeat	-	conjugal transfer protein TraN
ACQLHX_00699	593306	593587	282	-	S	repeat	pseudo	type-F conjugative transfer system pilin assembly protein TrbC
ACQLHX_00700	593584	593688	105	-			-	type-F conjugative transfer system pilin assembly protein TrbC
ACQLHX_00701	593711	594655	945	-	S	repeat	-	conjugal transfer pilus assembly protein TraU
ACQLHX_00702	594689	594862	174	-		repeat	-	hypothetical protein
ACQLHX_00703	594946	595605	660	-	S	repeat	-	type-F conjugative transfer system protein TraW
ACQLHX_00704	595602	596132	531	-	U	repeat	pseudo	TraC family protein
ACQLHX_00705	596099	598093	1995	-	U	repeat	pseudo	TraC family protein
ACQLHX_00706	598074	598394	321	-	U	repeat	-	conjugal transfer protein
ACQLHX_00707	598394	598870	477	-	S	repeat	pseudo	TraB/VirB10 family protein
ACQLHX_00708	599176	599370	195	-		repeat	pseudo	hypothetical protein
ACQLHX_00709	599367	599498	132	-	S	repeat	pseudo	TraE/TraK family type IV conjugative transfer system protein
ACQLHX_00710	599498	599917	420	-	S	repeat	pseudo	TraE/TraK family type IV conjugative transfer system protein
ACQLHX_00711	599917	600240	324	-		repeat	-	hypothetical protein
ACQLHX_00712	600332	601645	1314	-	L	repeat	-	site-specific integrase
ACQLHX_00713	603006	604295	1290	+			-	ankyrin repeat domain-containing protein
ACQLHX_00714	604947	605075	129	-	L	repeat	pseudo	transposase family protein
ACQLHX_00715	605079	605321	243	-	L	repeat	pseudo	IS5 family transposase
ACQLHX_00716	605415	605657	243	-	S	repeat	pseudo	IS5 family transposase
ACQLHX_00717	605667	605762	96	-		repeat	pseudo	IS5 family transposase
ACQLHX_00718	606075	606191	117	+			pseudo	transposase
ACQLHX_00719	606275	606424	150	+			pseudo	transposase
ACQLHX_00720	607420	607659	240	+	L	repeat	pseudo	reverse transcriptase
ACQLHX_00721	608690	610618	1929	-	E	core	pseudo	DUF3857 domain-containing protein
ACQLHX_00722	610664	612562	1899	-	E	core	pseudo	DUF3857 domain-containing protein
ACQLHX_00723	612711	613631	921	+	EG	core	-	DMT family transporter
ACQLHX_00724	613669	615024	1356	-	L	core	-	DNA repair protein RadA
ACQLHX_00725	615024	615596	573	-	L	core	-	16S rRNA (guanine(966)-N(2))-methyltransferase RsmD
ACQLHX_00726	615600	616103	504	-	I	core	-	3-hydroxyacyl-ACP dehydratase FabZ
ACQLHX_00727	616344	617066	723	+	S	core	-	SURF1 family protein
ACQLHX_00728	617061	617531	471	-	CO	core	-	conjugal transfer protein TraF
ACQLHX_00729	617856	618785	930	-	L	core	-	site-specific tyrosine recombinase XerD
ACQLHX_00730	618870	618944	75	-			-	tRNA-Cys(gca)
ACQLHX_00731	619151	620524	1374	+	MU	core	-	TolC family protein
ACQLHX_00732	620575	621141	567	+		core	-	DUF2497 domain-containing protein
ACQLHX_00733	621143	622990	1848	+		core	-	hypothetical protein
ACQLHX_00734	623039	623803	765	+	J	core	-	tRNA (guanosine(37)-N1)-methyltransferase TrmD
ACQLHX_00735	623800	624174	375	+	J	core	-	50S ribosomal protein L19
ACQLHX_00736	624201	626396	2196	+	L	core	-	ATP-dependent RecD-like DNA helicase
ACQLHX_00737	626686	627588	903	+	E	core	-	aminotransferase class IV
ACQLHX_00738	627569	628465	897	+	E	core	-	4-hydroxy-tetrahydrodipicolinate synthase
ACQLHX_00739	628468	628929	462	+	J	core	-	SsrA-binding protein SmpB
ACQLHX_00740	628950	629858	909	+	OU	core	-	signal peptide peptidase SppA
ACQLHX_00741	629869	630777	909	+	H	core	-	lipoyl synthase
ACQLHX_00742	630798	631244	447	+	I	core	-	type II toxin-antitoxin system RatA family toxin
ACQLHX_00743	631228	631452	225	+	F		pseudo	phosphoribosylaminoimidazolesuccinocarboxamide synthase
ACQLHX_00744	631449	631841	393	+	F		pseudo	phosphoribosylaminoimidazolesuccinocarboxamide synthase
ACQLHX_00745	633102	633446	345	+	L	repeat	pseudo	Arm DNA-binding domain-containing protein
ACQLHX_00746	633656	634198	543	+	L	repeat	pseudo	tyrosine-type recombinase/integrase
ACQLHX_00747	634195	634425	231	+	L	repeat	pseudo	tyrosine-type recombinase/integrase
ACQLHX_00748	634493	634816	324	+		repeat	-	hypothetical protein
ACQLHX_00749	634816	635235	420	+	S	repeat	pseudo	conjugal transfer protein
ACQLHX_00750	635216	635368	153	+	S	repeat	pseudo	TraE/TraK family type IV conjugative transfer system protein, partial
ACQLHX_00751	635365	635841	477	+		repeat	-	hypothetical protein
ACQLHX_00752	635986	636315	330	+		repeat	-	putative membrane protein
ACQLHX_00753	636358	637680	1323	+	S	repeat	-	TraB/VirB10 family protein
ACQLHX_00754	637889	638476	588	+		repeat	pseudo	DnaA N-terminal domain-containing protein
ACQLHX_00755	638508	639605	1098	+		repeat	pseudo	DnaA N-terminal domain-containing protein
ACQLHX_00756	639614	641062	1449	+	L	repeat	-	replicative DNA helicase
ACQLHX_00757	641295	641870	576	+	KT	repeat	-	HD domain-containing protein
ACQLHX_00758	641908	642555	648	+	G	repeat	-	ankyrin repeat domain-containing protein
ACQLHX_00759	642602	643150	549	+		repeat	-	putative ompA-like autotransporter
ACQLHX_00760	643154	643966	813	-	L	repeat	-	DNA adenine methylase
ACQLHX_00761	644598	645119	522	+			-	hypothetical protein
ACQLHX_00762	645124	645426	303	-	L	repeat	pseudo	DNA methyltransferase
ACQLHX_00763	646429	647196	768	+	T	repeat	-	sensor histidine kinase
ACQLHX_00764	647180	648037	858	+	T	repeat	-	sensor histidine kinase
ACQLHX_00765	648138	648713	576	+	KT	repeat	-	HD domain-containing protein
ACQLHX_00766	648834	649856	1023	+	S	repeat	-	Rpn family recombination-promoting nuclease/putative transposase
ACQLHX_00767	649924	650379	456	-	S	repeat	-	conjugal transfer protein TraD
ACQLHX_00768	650657	652663	2007	+	L	repeat	pseudo	AAA family ATPase
ACQLHX_00769	652720	653487	768	+	U	repeat	pseudo	conjugal transfer protein TraA
ACQLHX_00770	653753	655801	2049	+	L	repeat	-	toprim domain-containing protein
ACQLHX_00771	655869	655988	120	+	L	repeat	pseudo	IS630 family transposase
ACQLHX_00772	656595	657077	483	+	L	repeat	pseudo	conjugal transfer protein TraI
ACQLHX_00773	657130	658098	969	+	S	repeat	-	Rpn family recombination-promoting nuclease/putative transposase
ACQLHX_00774	658108	659862	1755	-	U	repeat	-	type IV secretion system DNA-binding domain-containing protein
ACQLHX_00775	659868	661010	1143	-	S	repeat	-	tetratricopeptide repeat protein
ACQLHX_00776	661018	663669	2652	-	S	repeat	-	conjugal transfer protein TraG
ACQLHX_00777	663669	664874	1206	-	S	repeat	-	conjugal transfer protein TraH
ACQLHX_00778	664967	665683	717	-	CO	repeat	-	conjugal transfer protein TraF
ACQLHX_00779	665695	666255	561	-	S	repeat	-	Panacea domain-containing protein
ACQLHX_00780	666366	667871	1506	-	S		-	tetratricopeptide repeat protein
ACQLHX_00781	668123	669178	1056	-	S	repeat	pseudo	conjugal transfer protein TraN
ACQLHX_00782	669291	670253	963	+	L	repeat	pseudo	IS110-like element ISOt5 family transposase
ACQLHX_00783	670269	671003	735	-	S	repeat	pseudo	conjugal transfer protein TraN
ACQLHX_00784	671106	671390	285	+	S	repeat	pseudo	conjugative transfer protein
ACQLHX_00785	671446	672915	1470	+	S	repeat	-	conjugal transfer protein TraN
ACQLHX_00786	672927	673610	684	+	CO	repeat	-	conjugal transfer protein TraF
ACQLHX_00787	673607	673909	303	+	S	repeat	pseudo	conjugal transfer protein TraH
ACQLHX_00788	673906	674499	594	+	S	repeat	pseudo	conjugal transfer protein TraH
ACQLHX_00789	674453	674908	456	+	S	repeat	pseudo	conjugal transfer protein TraH
ACQLHX_00790	674908	677559	2652	+	S	repeat	-	conjugal transfer protein TraG
ACQLHX_00791	677567	678709	1143	+	S	repeat	-	tetratricopeptide repeat protein
ACQLHX_00792	678715	680469	1755	+	U	repeat	-	type IV secretion system DNA-binding domain-containing protein
ACQLHX_00793	680479	681462	984	-	S	repeat	-	Rpn family recombination-promoting nuclease/putative transposase
ACQLHX_00794	682087	683895	1809	-			-	hypothetical protein
ACQLHX_00795	684229	685245	1017	-	L	repeat	pseudo	AAA family ATPase
ACQLHX_00796	685542	685997	456	+	S	repeat	-	conjugal transfer protein TraD
ACQLHX_00797	686065	687063	999	-	S	repeat	-	Rpn family recombination-promoting nuclease/putative transposase
ACQLHX_00798	687184	687591	408	-	KT	repeat	pseudo	HD domain-containing protein
ACQLHX_00799	687875	689014	1140	-	L	repeat	-	reverse transcriptase domain-containing protein
ACQLHX_00800	689199	689351	153	-		repeat	-	hypothetical protein
ACQLHX_00801	689484	689696	213	-	KT	repeat	pseudo	HD domain-containing protein
ACQLHX_00802	689738	690232	495	-	T	repeat	pseudo	ATP-binding protein
ACQLHX_00803	690251	690529	279	-	T	repeat	pseudo	sensor histidine kinase
ACQLHX_00804	690532	691188	657	-	T	repeat	pseudo	sensor histidine kinase
ACQLHX_00805	691196	691882	687	-	T	repeat	-	sensor histidine kinase
ACQLHX_00806	692217	692615	399	+	L	repeat	pseudo	transposase
ACQLHX_00807	692840	693082	243	-	L	repeat	pseudo	IS5 family transposase
ACQLHX_00808	693508	694260	753	-	D	core	-	SPOR domain-containing protein
ACQLHX_00809	694272	696044	1773	-	J	core	-	arginine--tRNA ligase
ACQLHX_00810	696209	696553	345	+	S	core	-	iron-sulfur cluster assembly accessory protein
ACQLHX_00811	696554	697987	1434	-	J	core	-	glutamate--tRNA ligase
ACQLHX_00812	698186	700852	2667	-	J	core	-	alanine--tRNA ligase
ACQLHX_00813	700985	702598	1614	+		core	-	hypothetical protein
ACQLHX_00814	702600	703232	633	+		core	-	hypothetical protein
ACQLHX_00815	703243	704133	891	-	C	core	-	F0F1 ATP synthase subunit gamma
ACQLHX_00816	704148	705686	1539	-	F	core	-	F0F1 ATP synthase subunit alpha
ACQLHX_00817	705730	706275	546	-	C	core	-	ATP synthase F1 subunit delta
ACQLHX_00818	706370	706816	447	-	F	core	-	dUTP diphosphatase
ACQLHX_00819	706983	707528	546	-	J	core	-	translation initiation factor IF-3
ACQLHX_00820	707539	709485	1947	-	J	core	-	threonine--tRNA ligase
ACQLHX_00821	709745	711076	1332	+	H	core	-	bifunctional folylpolyglutamate synthase/dihydrofolate synthase
ACQLHX_00822	711172	712206	1035	-	M	core	-	peptidylprolyl isomerase
ACQLHX_00823	712452	715094	2643	+	U	core	-	preprotein translocase subunit SecA
ACQLHX_00824	715585	717816	2232	-	L	core	pseudo	ATP-dependent RecD-like DNA helicase
ACQLHX_00825	717856	717966	111	-			-	putative conjugative transfer protein TraA
ACQLHX_00826	718030	718149	120	-			pseudo	putative conjugative transfer protein TraA
ACQLHX_00827	719214	719699	486	-	L	core	-	RNA pyrophosphohydrolase
ACQLHX_00828	720069	720455	387	+		repeat	pseudo	DnaA N-terminal domain-containing protein
ACQLHX_00829	720824	721036	213	+	G		pseudo	ankyrin repeat domain-containing protein
ACQLHX_00830	721375	721551	177	+	G		pseudo	ankyrin repeat domain-containing protein
ACQLHX_00831	722515	722733	219	-	S	repeat	pseudo	IS5 family transposase
ACQLHX_00832	722762	722911	150	-	S	repeat	pseudo	conjugal transfer protein TraH
ACQLHX_00833	723511	723840	330	+	L	repeat	pseudo	transposase
ACQLHX_00834	723993	725132	1140	-	L	core	-	DNA replication/repair protein RecF
ACQLHX_00835	725150	725980	831	-	D	core	-	cell division protein FtsQ/DivIB
ACQLHX_00836	725973	726947	975	-	F	core	-	D-alanine--D-alanine ligase
ACQLHX_00837	726925	727836	912	-	M	core	-	UDP-N-acetylmuramate dehydrogenase
ACQLHX_00838	727805	729313	1509	-	M	core	-	UDP-N-acetylmuramate--L-alanine ligase
ACQLHX_00839	729481	730218	738	-	M	core	-	outer membrane beta-barrel protein
ACQLHX_00840	730446	732032	1587	-	M	core	-	type-specific antigen TSA56
ACQLHX_00841	732591	733469	879	+	J	core	-	glycine--tRNA ligase subunit alpha
ACQLHX_00842	733462	735513	2052	+	J	core	-	glycine--tRNA ligase subunit beta
ACQLHX_00843	735503	736459	957	+	J	core	-	L-threonylcarbamoyladenylate synthase
ACQLHX_00844	737910	738032	123	+	L	repeat	pseudo	transposase
ACQLHX_00845	738475	739827	1353	-	S	core	-	PQQ-binding-like beta-propeller repeat protein
ACQLHX_00846	739887	740564	678	-	S	core	-	DUF2659 family protein
ACQLHX_00847	740755	740964	210	-	L	repeat	pseudo	transposase
ACQLHX_00848	740965	741150	186	-	L	repeat	pseudo	transposase
ACQLHX_00849	741116	741229	114	-		repeat	pseudo	transposase
ACQLHX_00850	741894	742148	255	-	L	repeat	pseudo	transposase
ACQLHX_00851	742130	742354	225	-	L	repeat	pseudo	transposase
ACQLHX_00852	743508	744185	678	+		repeat	pseudo	DnaA N-terminal domain-containing protein
ACQLHX_00853	744194	745639	1446	+	L	repeat	-	replicative DNA helicase
ACQLHX_00854	745473	745985	513	-		repeat	pseudo	DnaA N-terminal domain-containing protein
ACQLHX_00855	746448	746633	186	+	L	repeat	pseudo	IS630 transposase-related protein
ACQLHX_00856	748139	748528	390	-			-	hypothetical protein
ACQLHX_00857	749771	750373	603	+	O	core	-	peroxiredoxin
ACQLHX_00858	750414	751574	1161	+	LU	core	-	DNA-protecting protein DprA
ACQLHX_00859	752284	752469	186	+	S	repeat	pseudo	IS5 family transposase
ACQLHX_00860	752523	752639	117	+	S	repeat	pseudo	IS5 family transposase
ACQLHX_00861	752651	753091	441	+	L	repeat	-	transposase
ACQLHX_00862	753293	755068	1776	+	L	core	-	DNA primase
ACQLHX_00863	755052	756896	1845	+	K	core	-	RNA polymerase sigma factor RpoD
ACQLHX_00864	757949	758113	165	+	L	repeat	pseudo	Arm DNA-binding domain-containing protein
ACQLHX_00865	758130	758411	282	+	L	repeat	pseudo	Arm DNA-binding domain-containing protein
ACQLHX_00866	758589	758954	366	+	L	repeat	pseudo	tyrosine-type recombinase/integrase
ACQLHX_00867	759304	759627	324	+		repeat	-	hypothetical protein
ACQLHX_00868	759627	760046	420	+	S	repeat	pseudo	TraE/TraK family type IV conjugative transfer system protein
ACQLHX_00869	760046	760177	132	+	S	repeat	pseudo	TraE/TraK family type IV conjugative transfer system protein
ACQLHX_00870	760174	760368	195	+		repeat	pseudo	hypothetical protein
ACQLHX_00871	760674	761150	477	+	S	repeat	pseudo	TraB/VirB10 family protein
ACQLHX_00872	761150	761470	321	+	U	repeat	-	conjugal transfer protein
ACQLHX_00873	761451	763445	1995	+	U	repeat	pseudo	TraC family protein
ACQLHX_00874	763412	763942	531	+	U	repeat	pseudo	TraC family protein
ACQLHX_00875	763939	764598	660	+	S	repeat	-	type-F conjugative transfer system protein TraW
ACQLHX_00876	764682	764855	174	+		repeat	-	hypothetical protein
ACQLHX_00877	764889	765833	945	+	S	repeat	-	conjugal transfer pilus assembly protein TraU
ACQLHX_00878	765856	766239	384	+	S	repeat	pseudo	type-F conjugative transfer system pilin assembly protein TrbC
ACQLHX_00879	766236	767930	1695	+	S	repeat	-	conjugal transfer protein TraN
ACQLHX_00880	768085	769248	1164	+	G		-	ankyrin repeat domain-containing protein
ACQLHX_00881	769531	770247	717	+	CO	repeat	-	conjugal transfer protein TraF
ACQLHX_00882	770244	771545	1302	+	S	repeat	-	conjugal transfer protein TraH
ACQLHX_00883	771545	772597	1053	+	S	repeat	pseudo	conjugal transfer protein TraG
ACQLHX_00884	772606	773532	927	+	S		pseudo	tetratricopeptide repeat protein
ACQLHX_00885	773538	774050	513	+	U	repeat	pseudo	TraD N-terminal domain-containing protein
ACQLHX_00886	774044	775291	1248	+	U	repeat	pseudo	conjugal transfer protein
ACQLHX_00887	775301	775786	486	-	S	repeat	pseudo	Rpn family recombination-promoting nuclease/putative transposase
ACQLHX_00888	776003	776965	963	+	L	repeat	pseudo	IS110-like element ISOt5 family transposase
ACQLHX_00889	776981	777541	561	-	S	repeat	pseudo	Rpn family recombination-promoting nuclease/putative transposase
ACQLHX_00890	777920	778882	963	+	L	repeat	-	transposase
ACQLHX_00891	778898	780049	1152	-	L	repeat	pseudo	toprim domain-containing protein
ACQLHX_00892	780220	781281	1062	+			-	hypothetical protein
ACQLHX_00893	781577	782332	756	-	U	repeat	pseudo	toprim domain-containing protein
ACQLHX_00894	782389	783531	1143	-	L	repeat	pseudo	ATP-dependent RecD-like DNA helicase
ACQLHX_00895	783599	783751	153	-	L	repeat	pseudo	conjugal transfer protein TraA
ACQLHX_00896	784029	784484	456	+	S	repeat	-	conjugal transfer protein TraD
ACQLHX_00897	784582	785145	564	+		repeat	-	hypothetical protein
ACQLHX_00898	785232	785639	408	-	KT	repeat	pseudo	bifunctional (p)ppGpp synthetase/guanosine-3',5'-bis(diphosphate) 3'-pyrophosphohydrolase
ACQLHX_00899	785733	787061	1329	-	L	repeat	-	reverse transcriptase domain-containing protein
ACQLHX_00900	787246	787398	153	-		repeat	-	hypothetical protein
ACQLHX_00901	787531	787731	201	-	KT	repeat	pseudo	HD domain-containing protein
ACQLHX_00902	787752	788687	936	-	T	repeat	-	HAMP domain-containing sensor histidine kinase
ACQLHX_00903	788671	789336	666	-	T	repeat	-	HAMP domain-containing histidine kinase
ACQLHX_00904	789810	790619	810	+	L	repeat	-	DNA adenine methylase
ACQLHX_00905	790623	791126	504	-		repeat	-	putative ompA-like autotransporter
ACQLHX_00906	791228	791872	645	-	G	repeat	-	ankyrin repeat domain-containing protein
ACQLHX_00907	791910	792455	546	-	KT	repeat	-	HD domain-containing protein
ACQLHX_00908	793066	793908	843	+			-	hypothetical protein
ACQLHX_00909	794106	794975	870	-	L	repeat	-	IS982 family transposase
ACQLHX_00910	795183	796454	1272	+	J	core	-	tRNA (N(6)-L-threonylcarbamoyladenosine(37)-C(2))-methylthiotransferase MtaB
ACQLHX_00911	796517	797509	993	+	I	core	-	NAD(P)H-dependent glycerol-3-phosphate dehydrogenase
ACQLHX_00912	797586	797660	75	-			-	tRNA-Thr(cgt)
ACQLHX_00913	797762	798349	588	-		core	-	hypothetical protein
ACQLHX_00914	799472	799828	357	+	L	repeat	pseudo	Arm DNA-binding domain-containing protein
ACQLHX_00915	799817	800176	360	-			-	hypothetical protein
ACQLHX_00916	800249	800677	429	+	L	repeat	pseudo	tyrosine-type recombinase/integrase
ACQLHX_00917	800786	800917	132	+		repeat	pseudo	DnaA N-terminal domain-containing protein
ACQLHX_00918	801002	801361	360	+		repeat	pseudo	DnaA N-terminal domain-containing protein
ACQLHX_00919	801731	801871	141	+		repeat	pseudo	Arm DNA-binding domain-containing protein
ACQLHX_00920	801841	802011	171	+	L	repeat	pseudo	Arm DNA-binding domain-containing protein
ACQLHX_00921	802005	802166	162	+		repeat	pseudo	tyrosine-type recombinase/integrase
ACQLHX_00922	802169	802357	189	+	O	repeat	pseudo	peroxiredoxin
ACQLHX_00923	802499	802639	141	+	O	repeat	pseudo	peroxiredoxin
ACQLHX_00924	802719	803042	324	+		repeat	-	hypothetical protein
ACQLHX_00925	803095	803355	261	+	S	repeat	pseudo	TraE/TraK family type IV conjugative transfer system protein
ACQLHX_00926	803441	803593	153	+	S	repeat	pseudo	TraE/TraK family type IV conjugative transfer system protein, partial
ACQLHX_00927	803590	804162	573	+		repeat	-	bacterial conjugation TrbI-like family protein
ACQLHX_00928	804201	804518	318	+	S	repeat	pseudo	TraB/VirB10 family protein
ACQLHX_00929	804988	805185	198	+	L	repeat	pseudo	reverse transcriptase domain-containing protein
ACQLHX_00930	805190	806044	855	+	L	repeat	pseudo	reverse transcriptase domain-containing protein
ACQLHX_00931	806409	806816	408	+	KT	repeat	pseudo	HD domain-containing protein
ACQLHX_00932	806937	807827	891	+	S	repeat	-	Rpn family recombination-promoting nuclease/putative transposase
ACQLHX_00933	807963	808322	360	+	L	repeat	pseudo	IS5 family transposase
ACQLHX_00934	808993	812430	3438	-	T	repeat	-	sodium:solute symporter family transporter
ACQLHX_00935	812840	812959	120	+	S	repeat	pseudo	IS5 family transposase
ACQLHX_00936	813202	813606	405	+			-	hypothetical protein
ACQLHX_00937	813911	814360	450	+			pseudo	hypothetical protein
ACQLHX_00938	814433	815062	630	+			pseudo	hypothetical protein
ACQLHX_00939	815579	815860	282	-	S		pseudo	tetratricopeptide repeat protein
ACQLHX_00940	815957	816100	144	-		repeat	-	hypothetical protein
ACQLHX_00941	816480	816638	159	-	S	repeat	pseudo	conjugal transfer protein TraD
ACQLHX_00942	816935	818680	1746	+	L	repeat	pseudo	AAA family ATPase
ACQLHX_00943	818717	819733	1017	+	U	repeat	pseudo	AAA family ATPase
ACQLHX_00944	820063	820569	507	+	L	repeat	pseudo	toprim domain-containing protein
ACQLHX_00945	820578	821075	498	+	L	repeat	pseudo	toprim domain-containing protein
ACQLHX_00946	821091	822053	963	-	L	repeat	-	transposase
ACQLHX_00947	822365	823369	1005	+	S	repeat	-	Rpn family recombination-promoting nuclease/putative transposase
ACQLHX_00948	823379	824365	987	-	U	repeat	pseudo	type IV secretion system DNA-binding domain-containing protein
ACQLHX_00949	824320	825132	813	-	U	repeat	pseudo	conjugal transfer protein
ACQLHX_00950	825266	826303	1038	-	S	repeat	-	tetratricopeptide repeat protein
ACQLHX_00951	826316	828949	2634	-	S	repeat	-	conjugal transfer protein TraG
ACQLHX_00952	828949	830154	1206	-	S	repeat	-	conjugal transfer protein TraH
ACQLHX_00953	830247	830888	642	-	CO	repeat	-	conjugal transfer protein TraF
ACQLHX_00954	830983	831384	402	-			-	hypothetical protein
ACQLHX_00955	831477	832640	1164	-			-	hypothetical protein
ACQLHX_00956	832776	833156	381	-	S	repeat	pseudo	conjugal transfer protein TraN
ACQLHX_00957	833153	833434	282	-	S	repeat	pseudo	type-F conjugative transfer system pilin assembly protein TrbC
ACQLHX_00958	833561	834025	465	-	S	repeat	pseudo	conjugal transfer pilus assembly protein TraU
ACQLHX_00959	834075	835070	996	+	G	repeat	-	ankyrin repeat domain-containing protein
ACQLHX_00960	835051	835566	516	-	U	repeat	pseudo	TraC family protein
ACQLHX_00961	835697	836254	558	-	U	repeat	pseudo	TraC family protein
ACQLHX_00962	836235	836564	330	-	U	repeat	-	conjugal transfer protein
ACQLHX_00963	836564	837886	1323	-	S	repeat	-	TraB/VirB10 family protein
ACQLHX_00964	837929	838258	330	-		repeat	-	putative membrane protein
ACQLHX_00965	838403	838708	306	-		repeat	pseudo	hypothetical protein
ACQLHX_00966	838808	838939	132	-		repeat	pseudo	DnaA N-terminal domain-containing protein
ACQLHX_00967	839238	839417	180	+	L	repeat	pseudo	reverse transcriptase
ACQLHX_00968	840477	840989	513	-			-	hypothetical protein
ACQLHX_00969	841518	841913	396	+	L	repeat	pseudo	IS982 family transposase
ACQLHX_00970	842932	844233	1302	-	C	core	pseudo	malic enzyme-like NAD(P)-binding protein
ACQLHX_00971	844253	845179	927	-	S	core	-	AEC family transporter
ACQLHX_00972	845484	846083	600	+		core	-	hypothetical protein
ACQLHX_00973	846147	846467	321	+	H	core	pseudo	citrate/2-methylcitrate synthase
ACQLHX_00974	846528	846842	315	-	L	repeat	pseudo	IS982 family transposase
ACQLHX_00975	847084	847410	327	-	L	repeat	pseudo	IS982 family transposase
ACQLHX_00976	847407	847613	207	-	L		pseudo	IS110-like element ISOt5 family transposase
ACQLHX_00977	847651	848055	405	-	C	core	-	FoF1 ATP synthase subunit delta/epsilon
ACQLHX_00978	848052	849488	1437	-	F	core	-	F0F1 ATP synthase subunit beta
ACQLHX_00979	849834	850973	1140	-	M	core	-	glycosyltransferase family 4 protein
ACQLHX_00980	851009	851776	768	+	S	core	-	alpha/beta hydrolase
ACQLHX_00981	851729	851902	174	-			-	hypothetical protein
ACQLHX_00982	852286	854283	1998	-	M	core	-	lytic transglycosylase domain-containing protein
ACQLHX_00983	854325	855263	939	+	I	core	-	ACP S-malonyltransferase
ACQLHX_00984	856457	856912	456	-	L	repeat	-	IS630 family transposase
ACQLHX_00985	856900	857310	411	-	L	repeat	-	IS630 transposase-related protein
ACQLHX_00986	859167	859292	126	+			-	transposase
ACQLHX_00987	859283	859417	135	+	L	repeat	pseudo	transposase
ACQLHX_00988	860197	861231	1035	+	J	core	-	phenylalanine--tRNA ligase subunit alpha
ACQLHX_00989	861228	863669	2442	+	J	core	-	phenylalanine--tRNA ligase subunit beta
ACQLHX_00990	863755	864684	930	-	J	core	-	translation elongation factor Ts
ACQLHX_00991	864681	865559	879	-	J	core	-	30S ribosomal protein S2
ACQLHX_00992	865885	866736	852	-	D	core	-	division plane positioning ATPase MipZ
ACQLHX_00993	866720	868372	1653	-	E	core	-	leucyl aminopeptidase
ACQLHX_00994	869179	870663	1485	-	S		-	ankyrin repeat domain-containing protein
ACQLHX_00995	871097	871285	189	-	S	repeat	pseudo	IS5 family transposase
ACQLHX_00996	871314	871418	105	-	L		pseudo	IS110-like element ISOt5 family transposase
ACQLHX_00997	871827	873338	1512	+	O	core	-	YifB family Mg chelatase-like AAA ATPase
ACQLHX_00998	873671	873880	210	+	J		pseudo	leucine--tRNA ligase
ACQLHX_00999	874176	876068	1893	+	S	repeat	-	RAP domain-containing protein
ACQLHX_01000	876157	877578	1422	-	L	repeat	-	replicative DNA helicase
ACQLHX_01001	877587	878333	747	-		repeat	pseudo	DnaA N-terminal domain-containing protein
ACQLHX_01002	878630	879130	501	-		repeat	pseudo	DnaA N-terminal domain-containing protein
ACQLHX_01003	879338	879739	402	+	L	repeat	pseudo	transposase
ACQLHX_01004	880158	880316	159	-			-	hypothetical protein
ACQLHX_01005	880503	883307	2805	-	G		-	ankyrin repeat domain-containing protein
ACQLHX_01006	884040	884279	240	-	L	repeat	pseudo	transposase
ACQLHX_01007	884912	885022	111	-	L	repeat	pseudo	transposase
ACQLHX_01008	885316	885690	375	-	L	repeat	pseudo	IS5 family transposase
ACQLHX_01009	885702	886139	438	-	S	repeat	pseudo	IS5 family transposase
ACQLHX_01010	886185	886526	342	-	S	repeat	pseudo	IS5 family transposase
ACQLHX_01011	886608	887996	1389	-	H	core	-	2-polyprenylphenol 6-hydroxylase
ACQLHX_01012	887993	888766	774	-	H	core	-	bifunctional demethylmenaquinone methyltransferase/2-methoxy-6-polyprenyl-1,4-benzoquinol methylase UbiE
ACQLHX_01013	889358	889840	483	+	S	core	-	ribosome maturation factor RimP
ACQLHX_01014	889859	891361	1503	+	K	core	-	transcription termination factor NusA
ACQLHX_01015	891611	894154	2544	+	J	core	-	translation initiation factor IF-2
ACQLHX_01016	894185	894547	363	+	J	core	-	30S ribosome-binding factor RbfA
ACQLHX_01017	894570	894944	375	-	S	repeat	pseudo	IS5 family transposase
ACQLHX_01018	894956	895072	117	-	S	repeat	pseudo	IS5 family transposase
ACQLHX_01019	895151	895393	243	-	S	repeat	pseudo	IS5 family transposase
ACQLHX_01020	895422	895577	156	-	T	repeat	pseudo	ATP-binding protein
ACQLHX_01021	896022	896261	240	+		repeat	pseudo	dnaA N-terminal domain protein
ACQLHX_01022	896237	896764	528	+		repeat	pseudo	DnaA N-terminal domain-containing protein
ACQLHX_01023	896727	897011	285	+		repeat	pseudo	DnaA N-terminal domain-containing protein
ACQLHX_01024	898002	898436	435	+	L	repeat	pseudo	tyrosine-type recombinase/integrase
ACQLHX_01025	898481	898657	177	+	L	repeat	pseudo	tyrosine-type recombinase/integrase
ACQLHX_01026	898795	899118	324	+		repeat	-	hypothetical protein
ACQLHX_01027	899118	899288	171	+	S	repeat	pseudo	conjugative transfer protein
ACQLHX_01028	899342	899434	93	+		repeat	pseudo	conjugal transfer protein TraE
ACQLHX_01029	899464	899646	183	+	S	repeat	pseudo	TrbI/VirB10 family protein
ACQLHX_01030	899646	899975	330	+	U	repeat	-	conjugative transfer protein
ACQLHX_01031	899956	900513	558	+	U	repeat	pseudo	TraC family protein
ACQLHX_01032	900644	901159	516	+	U	repeat	pseudo	TraC family protein
ACQLHX_01033	901140	902135	996	-	G	repeat	-	ankyrin repeat domain-containing protein
ACQLHX_01034	902185	902649	465	+	S	repeat	pseudo	conjugal transfer pilus assembly protein TraU
ACQLHX_01035	902776	903051	276	+	S	repeat	pseudo	type-F conjugative transfer system pilin assembly protein TrbC
ACQLHX_01036	903048	904736	1689	+	S	repeat	-	conjugal transfer protein TraN
ACQLHX_01037	904990	905694	705	+	S	repeat	pseudo	tetratricopeptide repeat protein
ACQLHX_01038	905792	906340	549	+	S	repeat	-	Panacea domain-containing protein
ACQLHX_01039	906510	907085	576	+	CO	repeat	pseudo	conjugal transfer protein TraF
ACQLHX_01040	907082	907711	630	+	S	repeat	pseudo	conjugal transfer protein TraH
ACQLHX_01041	907761	908384	624	+	S	repeat	pseudo	conjugal transfer protein TraH
ACQLHX_01042	908384	908719	336	+	S	repeat	pseudo	conjugal transfer protein TraG
ACQLHX_01043	908896	909858	963	+	L	repeat	pseudo	IS110-like element ISOt5 family transposase
ACQLHX_01044	909941	910579	639	+	S	repeat	pseudo	conjugal transfer protein TraG
ACQLHX_01045	910754	911119	366	+	U	repeat	pseudo	TraC family protein
ACQLHX_01046	911734	912603	870	-	S	core	-	RMD1 family protein
ACQLHX_01047	912951	913214	264	-	S		pseudo	TrbI/VirB10 family protein
ACQLHX_01048	913434	914396	963	+	L	repeat	pseudo	IS110-like element ISOt5 family transposase
ACQLHX_01049	914412	914678	267	-	S	repeat	pseudo	TraB/VirB10 family protein
ACQLHX_01050	914654	914890	237	-	S	repeat	pseudo	TraB/VirB10 family protein
ACQLHX_01051	915959	917038	1080	-	H	core	-	COX15/CtaA family protein
ACQLHX_01052	917662	917796	135	-			-	putative transposase
ACQLHX_01053	918035	918259	225	-	L	repeat	pseudo	IS982 family transposase
ACQLHX_01054	918363	918899	537	+	L	repeat	pseudo	IS982 family transposase
ACQLHX_01055	918962	921472	2511	-	G	core	pseudo	hypothetical protein
ACQLHX_01056	921513	924116	2604	-		core	-	hypothetical protein
ACQLHX_01057	924227	924601	375	-	L	repeat	pseudo	IS5 family transposase
ACQLHX_01058	924613	925050	438	-	S	repeat	pseudo	IS5 family transposase
ACQLHX_01059	925270	925611	342	+	U	repeat	pseudo	TraC family protein
ACQLHX_01060	925720	925926	207	+	U	repeat	pseudo	TraC family protein
ACQLHX_01061	926166	926417	252	-	L	repeat	pseudo	IS630 family transposase
ACQLHX_01062	926414	926581	168	-	L	repeat	pseudo	IS630 family transposase
ACQLHX_01063	926568	926888	321	-	L	repeat	pseudo	IS630 transposase-related protein
ACQLHX_01064	927175	927798	624	-	S	core	-	CvpA family protein
ACQLHX_01065	927795	928367	573	-	H	core	-	5-formyltetrahydrofolate cyclo-ligase
ACQLHX_01066	928540	930282	1743	+	P	core	-	cation:proton antiporter
ACQLHX_01067	930269	930760	492	+	S	core	-	SH3 domain-containing protein
ACQLHX_01068	931041	932255	1215	+	E	core	-	aspartate kinase
ACQLHX_01069	932823	932942	120	-	L	repeat	pseudo	IS630 family transposase
ACQLHX_01070	933029	933430	402	+	S	repeat	pseudo	TraB/VirB10 family protein
ACQLHX_01071	933513	933842	330	+	U	repeat	-	conjugal transfer protein
ACQLHX_01072	933823	934410	588	+	U	repeat	pseudo	TraC family protein
ACQLHX_01073	934597	935646	1050	+	U	repeat	pseudo	TraC family protein
ACQLHX_01074	935712	936011	300	+	S	repeat	pseudo	conjugal transfer protein TraN
ACQLHX_01075	936111	936893	783	+	S	repeat	pseudo	conjugal transfer protein TraN
ACQLHX_01076	937067	937180	114	+	S	repeat	pseudo	conjugal transfer protein TraN
ACQLHX_01077	937337	938101	765	+	G		pseudo	ankyrin repeat domain-containing protein
ACQLHX_01078	938538	938699	162	+	CO	repeat	pseudo	conjugal transfer protein TraF
ACQLHX_01079	938879	939079	201	+	CO	repeat	pseudo	conjugal transfer protein TraF
ACQLHX_01080	939161	939403	243	-	L	repeat	pseudo	IS5 family transposase
ACQLHX_01081	939393	939530	138	-	S	repeat	pseudo	transposase family protein
ACQLHX_01082	939841	940374	534	-			-	putative ompA-like autotransporter
ACQLHX_01083	940371	941363	993	-	G		-	ankyrin repeat domain-containing protein
ACQLHX_01084	941588	941716	129	-		repeat	pseudo	DnaA N-terminal domain-containing protein
ACQLHX_01085	941682	942275	594	-		repeat	pseudo	DnaA N-terminal domain-containing protein
ACQLHX_01086	942670	942888	219	-			pseudo	DnaA N-terminal domain-containing protein
ACQLHX_01087	943045	943167	123	-			pseudo	hypothetical protein
ACQLHX_01088	943277	943486	210	-	S		pseudo	TraB/VirB10 family protein
ACQLHX_01089	943443	943730	288	-	S		pseudo	TraB/VirB10 family protein
ACQLHX_01090	943820	943954	135	-	L	repeat	pseudo	reverse transcriptase domain protein, partial
ACQLHX_01091	944745	946235	1491	+	E		-	carboxypeptidase M32
ACQLHX_01092	946334	947698	1365	-	P		-	magnesium transporter
ACQLHX_01093	947732	947821	90	-			-	tRNA-Leu(gag)
ACQLHX_01094	947887	948906	1020	-	L		-	DNA polymerase III subunit delta
ACQLHX_01095	948926	951445	2520	-	J		-	leucine--tRNA ligase
ACQLHX_01096	952061	952792	732	-	Q		-	intradiol ring-cleavage dioxygenase
ACQLHX_01097	953171	953278	108	-			pseudo	hypothetical protein
ACQLHX_01098	954274	955722	1449	-	FP		-	exopolyphosphatase
ACQLHX_01099	956518	956910	393	-	L	repeat	pseudo	IS982 family transposase
ACQLHX_01100	957068	957304	237	-	L	repeat	pseudo	IS5 family transposase
ACQLHX_01101	957316	957432	117	-	S	repeat	pseudo	IS5 family transposase
ACQLHX_01102	957511	957753	243	-	S	repeat	pseudo	IS5 family transposase
ACQLHX_01103	958434	958874	441	-	G	repeat	pseudo	ankyrin repeat domain-containing protein
ACQLHX_01104	959758	960429	672	-	L	repeat	pseudo	replicative DNA helicase
ACQLHX_01105	960525	960818	294	-	L	repeat	pseudo	replicative DNA helicase
ACQLHX_01106	960827	961504	678	-		repeat	pseudo	DnaA N-terminal domain-containing protein
ACQLHX_01107	962537	962671	135	-	L	repeat	pseudo	reverse transcriptase domain protein, partial
ACQLHX_01108	962856	963008	153	-		repeat	-	hypothetical protein
ACQLHX_01109	963036	963155	120	-			-	hypothetical protein
ACQLHX_01110	963205	965232	2028	-	J	core	-	Rne/Rng family ribonuclease
ACQLHX_01111	966005	970267	4263	+	KT	core	-	bifunctional (p)ppGpp synthetase/guanosine-3',5'-bis(diphosphate) 3'-pyrophosphohydrolase
ACQLHX_01112	970720	972699	1980	+			-	T4SS effector phosphatidylinositol 3-Kinase RisK1
ACQLHX_01113	972819	973136	318	+	C		pseudo	2-oxo acid dehydrogenase subunit E2
ACQLHX_01114	973114	973392	279	+	C	core	pseudo	2-oxo acid dehydrogenase subunit E2
ACQLHX_01115	973493	974557	1065	+	D	core	-	rod shape-determining protein
ACQLHX_01116	974564	975415	852	+	M	core	-	rod shape-determining protein MreC
ACQLHX_01117	976172	977440	1269	+	S		-	ankyrin repeat domain-containing protein
ACQLHX_01118	979331	981163	1833	-	S	core	-	pentapeptide repeat-containing protein
ACQLHX_01119	981200	982669	1470	-	T	core	-	sigma-54-dependent transcriptional regulator
ACQLHX_01120	982810	984387	1578	-	T	core	pseudo	sensor histidine kinase
ACQLHX_01121	984936	985010	75	+			-	tRNA-Phe(gaa)
ACQLHX_01122	985047	987095	2049	-	S	core	-	ComEC/Rec2 family competence protein
ACQLHX_01123	987258	987872	615	-		core	pseudo	hypothetical protein
ACQLHX_01124	987873	988013	141	-			pseudo	hypothetical protein
ACQLHX_01125	988989	989315	327	+		repeat	pseudo	DnaA N-terminal domain-containing protein
ACQLHX_01126	989263	989421	159	+		repeat	pseudo	DnaA N-terminal domain-containing protein
ACQLHX_01127	989430	989861	432	+	L	repeat	pseudo	replicative DNA helicase
ACQLHX_01128	990555	991505	951	+	L	repeat	-	tyrosine-type recombinase/integrase
ACQLHX_01129	991597	991890	294	+		repeat	-	hypothetical protein
ACQLHX_01130	991919	992080	162	+	S	repeat	pseudo	TraE/TraK family type IV conjugative transfer system protein
ACQLHX_01131	992207	992767	561	+	U	repeat	pseudo	TrbC family F-type conjugative pilus assembly protein
ACQLHX_01132	992734	993264	531	+	U	repeat	pseudo	TraC family protein
ACQLHX_01133	993261	993920	660	+	S	repeat	-	conjugal transfer protein
ACQLHX_01134	994006	994182	177	+		repeat	-	hypothetical protein
ACQLHX_01135	994216	995160	945	+	S	repeat	-	conjugal transfer pilus assembly protein TraU
ACQLHX_01136	995183	995566	384	+	S	repeat	pseudo	type-F conjugative transfer system pilin assembly protein TrbC
ACQLHX_01137	995563	996027	465	+	S		pseudo	conjugal transfer protein TraN
ACQLHX_01138	995993	996421	429	+	CO	repeat	pseudo	conjugal transfer protein TraF
ACQLHX_01139	996418	997311	894	+	S	repeat	pseudo	conjugal transfer protein TraH
ACQLHX_01140	997265	997720	456	+	S	repeat	pseudo	conjugal transfer protein TraH
ACQLHX_01141	997725	998462	738	-	L	repeat	pseudo	toprim domain protein
ACQLHX_01142	998471	998977	507	-	L	repeat	pseudo	toprim domain-containing protein
ACQLHX_01143	999307	1000323	1017	-	U	repeat	pseudo	AAA family ATPase
ACQLHX_01144	1000360	1002123	1764	-	L	repeat	pseudo	AAA family ATPase
ACQLHX_01145	1002401	1002850	450	+	S	repeat	-	conjugal transfer protein TraD
ACQLHX_01146	1002918	1003892	975	-	S	repeat	-	Rpn family recombination-promoting nuclease/putative transposase
ACQLHX_01147	1004014	1004763	750	-	KT	repeat	-	HD domain-containing protein
ACQLHX_01148	1004782	1005249	468	-	T	repeat	pseudo	sensor histidine kinase
ACQLHX_01149	1005313	1005720	408	-	T	repeat	pseudo	sensor histidine kinase
ACQLHX_01150	1005737	1006414	678	-	T	repeat	-	sensor histidine kinase
ACQLHX_01151	1006888	1007697	810	+	L	repeat	-	DNA adenine methylase
ACQLHX_01152	1007701	1008204	504	-		repeat	-	putative ompA-like autotransporter
ACQLHX_01153	1008306	1008935	630	-	G	repeat	-	ankyrin repeat domain-containing protein
ACQLHX_01154	1009170	1010618	1449	-	L	repeat	-	replicative DNA helicase
ACQLHX_01155	1010627	1011724	1098	-		repeat	pseudo	DnaA N-terminal domain-containing protein
ACQLHX_01156	1011756	1011983	228	-		repeat	pseudo	DnaA N-terminal domain-containing protein
ACQLHX_01157	1013315	1014109	795	-	M	core	-	outer membrane protein assembly factor BamD
ACQLHX_01158	1014164	1014249	86	-			-	tRNA-Leu(caa)
ACQLHX_01159	1014404	1014910	507	+	M	core	-	signal peptidase II
ACQLHX_01160	1015587	1015853	267	+	L		pseudo	putative conjugative transfer protein TraA
ACQLHX_01161	1016018	1018285	2268	+	L	repeat	pseudo	AAA family ATPase
ACQLHX_01162	1018377	1018883	507	-	L	repeat	-	IS630 family transposase
ACQLHX_01163	1019566	1019850	285	+	P	repeat	pseudo	toprim domain-containing protein
ACQLHX_01164	1019816	1020661	846	-	L	repeat	pseudo	AAA family ATPase
ACQLHX_01165	1020785	1021036	252	-	L	repeat	pseudo	MobA/MobL family protein
ACQLHX_01166	1021378	1021692	315	+	S	repeat	pseudo	conjugal transfer protein TraD
ACQLHX_01167	1021818	1022603	786	-	L	repeat	-	exodeoxyribonuclease III
ACQLHX_01168	1022800	1022988	189	-	KT	repeat	pseudo	spoT-like ppGpp hydrolase domain protein
ACQLHX_01169	1023213	1025651	2439	-	H		-	hypothetical protein
ACQLHX_01170	1026322	1026822	501	+	L	repeat	pseudo	transposase family protein
ACQLHX_01171	1027075	1027878	804	+		repeat	pseudo	RAP domain-containing protein
ACQLHX_01172	1027894	1028856	963	-	L	repeat	pseudo	IS110-like element ISOt5 family transposase
ACQLHX_01173	1029073	1030785	1713	+	S	repeat	pseudo	RAP domain-containing protein
ACQLHX_01174	1030911	1031192	282	-	L	repeat	pseudo	replicative DNA helicase
ACQLHX_01175	1031329	1031553	225	-	L	repeat	pseudo	IS982 family transposase
ACQLHX_01176	1031759	1032166	408	+	L	repeat	pseudo	IS982 family transposase
ACQLHX_01177	1032160	1032552	393	+	L	repeat	pseudo	transposase
ACQLHX_01178	1033983	1034222	240	-	L		-	exodeoxyribonuclease VII small subunit
ACQLHX_01179	1034276	1034557	282	+	S		-	NADH dehydrogenase ubiquinone Fe-S protein 4
ACQLHX_01180	1035647	1036999	1353	+	U	core	-	signal recognition particle protein
ACQLHX_01181	1037057	1037413	357	+	P	core	-	divalent-cation tolerance protein CutA
ACQLHX_01182	1038176	1039021	846	+		core	-	hypothetical protein
ACQLHX_01183	1039235	1039900	666	+	F	core	-	guanylate kinase
ACQLHX_01184	1040034	1042886	2853	+	A	core	-	Sca4 family protein
ACQLHX_01185	1043080	1043667	588	+	L	repeat	pseudo	IS630 family transposase
ACQLHX_01186	1043870	1044307	438	+	L	repeat	pseudo	transposase family protein
ACQLHX_01187	1044405	1045346	942	-	F	core	-	acetylglutamate kinase
ACQLHX_01188	1045294	1045917	624	-	D	core	-	ribosome biogenesis GTP-binding protein YihA/YsxC
ACQLHX_01189	1045914	1047617	1704	-	U	core	-	membrane protein insertase YidC
ACQLHX_01190	1048783	1049286	504	+	L	repeat	pseudo	IS5 family transposase
ACQLHX_01191	1049328	1049555	228	-			-	hypothetical protein
ACQLHX_01192	1049809	1049885	77	-			-	tRNA-Val(gac)
ACQLHX_01193	1049896	1051314	1419	-	E	core	-	amino acid permease
ACQLHX_01194	1051618	1052142	525	+		core	-	hypothetical protein
ACQLHX_01195	1052181	1054604	2424	-	L	core	-	DNA topoisomerase (ATP-hydrolyzing) subunit B
ACQLHX_01196	1054721	1055581	861	+	G	core	-	TIGR01459 family HAD-type hydrolase
ACQLHX_01197	1055932	1056006	75	+			-	tRNA-Glu(ttc)
ACQLHX_01198	1056136	1056465	330	+	P	core	-	monovalent cation/H(+) antiporter subunit G
ACQLHX_01199	1056462	1057052	591	+	P	core	pseudo	Multisubunit Na+/H+ antiporter, membrane bound hydrogenase, MbhE subunit
ACQLHX_01200	1057073	1057507	435	+	P	core	pseudo	Na(+)/H(+) antiporter subunit B
ACQLHX_01201	1057491	1057886	396	+	P	core	-	cation:proton antiporter subunit C
ACQLHX_01202	1057879	1059369	1491	+	CP	core	-	proton-conducting transporter membrane subunit
ACQLHX_01203	1059379	1060851	1473	+	CP	core	-	proton-conducting transporter membrane subunit
ACQLHX_01204	1060920	1061129	210	+			-	putative membrane protein
ACQLHX_01205	1062077	1062565	489	+	L	repeat	pseudo	IS982 family transposase
ACQLHX_01206	1062636	1062950	315	+	L	repeat	pseudo	transposase
ACQLHX_01207	1063201	1064979	1779	-	V	core	-	ABC transporter ATP-binding protein
ACQLHX_01208	1065029	1065781	753	-	F	core	-	UMP kinase
ACQLHX_01209	1066010	1067101	1092	-	M	core	-	phospho-N-acetylmuramoyl-pentapeptide-transferase
ACQLHX_01210	1067091	1068506	1416	-	M	core	-	UDP-N-acetylmuramoyl-tripeptide--D-alanyl-D-alanine ligase
ACQLHX_01211	1068503	1069972	1470	-	M	core	-	UDP-N-acetylmuramoyl-L-alanyl-D-glutamate--2,6-diaminopimelate ligase
ACQLHX_01212	1069959	1071710	1752	-	M	core	-	peptidoglycan D,D-transpeptidase FtsI family protein
ACQLHX_01213	1071907	1072215	309	-		core	-	cell division protein FtsL
ACQLHX_01214	1072208	1073146	939	-	J	core	-	16S rRNA (cytosine(1402)-N(4))-methyltransferase RsmH
ACQLHX_01215	1073215	1074348	1134	-	A	core	-	molecular chaperone DnaJ
ACQLHX_01216	1074437	1076374	1938	-	O	core	-	molecular chaperone DnaK
ACQLHX_01217	1076755	1077042	288	-	T	core	pseudo	BolA family transcriptional regulator
ACQLHX_01218	1077248	1078045	798	+	I	core	-	enoyl-ACP reductase
ACQLHX_01219	1078244	1078372	129	-	L		pseudo	putative transposase
ACQLHX_01220	1078460	1078726	267	-	L		pseudo	reverse transcriptase family protein
ACQLHX_01221	1079182	1079307	126	+	L	repeat	pseudo	transposase
ACQLHX_01222	1080648	1080800	153	-			-	hypothetical protein
ACQLHX_01223	1081791	1082939	1149	+	S	core	-	SAM-dependent methyltransferase
ACQLHX_01224	1083906	1084295	390	+	L	repeat	-	helix-turn-helix domain-containing protein
ACQLHX_01225	1084237	1084353	117	+		repeat	pseudo	IS630 family transposase
ACQLHX_01226	1084595	1084942	348	+	L		pseudo	IS630 family transposase
ACQLHX_01227	1085063	1085608	546	+	L		pseudo	IS630 family transposase ISWpi10
ACQLHX_01228	1086188	1086823	636	+	S	core	-	Tim44 domain-containing protein
ACQLHX_01229	1086936	1087685	750	+	S	core	-	rhodanese-related sulfurtransferase
ACQLHX_01230	1088675	1089142	468	+		repeat	pseudo	DnaA N-terminal domain-containing protein
ACQLHX_01231	1089540	1090217	678	+		repeat	pseudo	DnaA N-terminal domain-containing protein
ACQLHX_01232	1090226	1091662	1437	+	L	repeat	-	replicative DNA helicase
ACQLHX_01233	1091897	1092526	630	+	G	repeat	-	ankyrin repeat domain-containing protein
ACQLHX_01234	1092628	1093131	504	+		repeat	-	putative ompA-like autotransporter
ACQLHX_01235	1093135	1093947	813	-	L	repeat	-	DNA adenine methylase
ACQLHX_01236	1094421	1095107	687	+	T	repeat	-	sensor histidine kinase
ACQLHX_01237	1095115	1095771	657	+	T	repeat	pseudo	sensor histidine kinase
ACQLHX_01238	1095774	1096052	279	+	T	repeat	pseudo	sensor histidine kinase
ACQLHX_01239	1096071	1096601	531	+	KT	repeat	-	HD domain-containing protein
ACQLHX_01240	1096598	1096822	225	+	KT	repeat	pseudo	HD domain-containing protein
ACQLHX_01241	1096944	1097834	891	+	S	repeat	-	Rpn family recombination-promoting nuclease/putative transposase
ACQLHX_01242	1098069	1098488	420	+			-	hypothetical protein
ACQLHX_01243	1098511	1099761	1251	+			-	hypothetical protein
ACQLHX_01244	1099834	1100292	459	-	S	repeat	-	conjugal transfer protein TraD
ACQLHX_01245	1100570	1100722	153	+	L	repeat	pseudo	conjugal transfer protein TraA
ACQLHX_01246	1100790	1102784	1995	+	L	repeat	pseudo	AAA family ATPase
ACQLHX_01247	1103048	1103920	873	+	L	repeat	pseudo	toprim domain-containing protein
ACQLHX_01248	1103917	1105671	1755	+	L	repeat	pseudo	toprim domain-containing protein
ACQLHX_01249	1105687	1106649	963	-	L	repeat	-	transposase
ACQLHX_01250	1107028	1107561	534	+	S	repeat	pseudo	Rpn family recombination-promoting nuclease/putative transposase
ACQLHX_01251	1107519	1107761	243	-	CO	repeat	pseudo	conjugal transfer protein TraF
ACQLHX_01252	1107773	1108333	561	-	S	repeat	-	Panacea domain-containing protein
ACQLHX_01253	1108444	1108815	372	-	S	repeat	pseudo	tetratricopeptide repeat protein
ACQLHX_01254	1109187	1110986	1800	-	S	repeat	-	TrbC family F-type conjugative pilus assembly protein
ACQLHX_01255	1111027	1111779	753	-	S	repeat	pseudo	conjugal transfer pilus assembly protein TraU
ACQLHX_01256	1112269	1113258	990	+	S	repeat	pseudo	ankyrin repeat domain-containing protein
ACQLHX_01257	1113166	1113558	393	-	U	repeat	pseudo	TraC family protein
ACQLHX_01258	1113591	1114433	843	-	U	repeat	pseudo	TraC family protein
ACQLHX_01259	1114414	1114734	321	-	U	repeat	-	conjugal transfer protein
ACQLHX_01260	1114734	1115210	477	-	S	repeat	pseudo	TraB/VirB10 family protein
ACQLHX_01261	1115516	1115710	195	-		repeat	pseudo	hypothetical protein
ACQLHX_01262	1115707	1115838	132	-	S	repeat	pseudo	TraE/TraK family type IV conjugative transfer system protein
ACQLHX_01263	1115838	1116257	420	-	S	repeat	pseudo	TraE/TraK family type IV conjugative transfer system protein
ACQLHX_01264	1116257	1116580	324	-		repeat	-	hypothetical protein
ACQLHX_01265	1116672	1117622	951	-	L	repeat	-	tyrosine-type recombinase/integrase
ACQLHX_01266	1118316	1118747	432	-	L	repeat	pseudo	replicative DNA helicase
ACQLHX_01267	1118756	1118914	159	-		repeat	pseudo	DnaA N-terminal domain-containing protein
ACQLHX_01268	1118862	1119188	327	-		repeat	pseudo	DnaA N-terminal domain-containing protein
ACQLHX_01269	1120000	1121199	1200	+	L	repeat	-	tyrosine-type recombinase/integrase
ACQLHX_01270	1121332	1121655	324	+		repeat	-	hypothetical protein
ACQLHX_01271	1121655	1122206	552	+	S	repeat	-	TraE/TraK family type IV conjugative transfer system protein
ACQLHX_01272	1122203	1122679	477	+		repeat	-	hypothetical protein
ACQLHX_01273	1123097	1123432	336	+		repeat	-	hypothetical protein
ACQLHX_01274	1123471	1124802	1332	+	S	repeat	-	TraB/VirB10 family protein
ACQLHX_01275	1124802	1125122	321	+	U	repeat	-	conjugal transfer protein
ACQLHX_01276	1125103	1127595	2493	+	U	repeat	-	TraC family protein
ACQLHX_01277	1127592	1127831	240	+	S	repeat	pseudo	type-F conjugative transfer system protein TraW
ACQLHX_01278	1127853	1128251	399	+	S	repeat	pseudo	type-F conjugative transfer system protein TraW
ACQLHX_01279	1128338	1128541	204	+		repeat	-	hypothetical protein
ACQLHX_01280	1128578	1129522	945	+	S	repeat	-	conjugal transfer pilus assembly protein TraU
ACQLHX_01281	1129545	1129928	384	+	S	repeat	pseudo	type-F conjugative transfer system pilin assembly protein TrbC
ACQLHX_01282	1129925	1130287	363	+	S	repeat	pseudo	conjugal transfer protein TraN
ACQLHX_01283	1130417	1131619	1203	+	S	repeat	pseudo	conjugal transfer protein TraN
ACQLHX_01284	1131631	1132320	690	+	CO	repeat	-	conjugal transfer protein TraF
ACQLHX_01285	1132317	1133210	894	+	S	repeat	pseudo	conjugal transfer protein TraH
ACQLHX_01286	1133164	1133619	456	+	S	repeat	pseudo	conjugal transfer protein TraH
ACQLHX_01287	1133619	1136282	2664	+	S	repeat	-	conjugal transfer protein TraG
ACQLHX_01288	1136290	1137432	1143	+	S	repeat	-	tetratricopeptide repeat protein
ACQLHX_01289	1137436	1139190	1755	+	U	repeat	-	type IV secretion system DNA-binding domain-containing protein
ACQLHX_01290	1139200	1140195	996	-	S	repeat	-	Rpn family recombination-promoting nuclease/putative transposase
ACQLHX_01291	1140247	1142916	2670	-	L	repeat	-	toprim domain-containing protein
ACQLHX_01292	1143189	1146020	2832	-	L	repeat	-	AAA family ATPase
ACQLHX_01293	1146297	1146752	456	+	S	repeat	-	conjugal transfer protein TraD
ACQLHX_01294	1146811	1147677	867	-			-	hypothetical protein
ACQLHX_01295	1147878	1148012	135	+		repeat	-	hypothetical protein
ACQLHX_01296	1148118	1149089	972	+		repeat	-	tetratricopeptide repeat protein
ACQLHX_01297	1149368	1149580	213	+	S	repeat	pseudo	conjugal transfer protein TraD
ACQLHX_01298	1149688	1150698	1011	-	S	repeat	-	Rpn family recombination-promoting nuclease/putative transposase
ACQLHX_01299	1150819	1151406	588	-	KT	repeat	-	HD domain-containing protein
ACQLHX_01300	1151448	1151942	495	-	T	repeat	pseudo	ATP-binding protein
ACQLHX_01301	1152224	1153009	786	-	T	repeat	pseudo	sensor histidine kinase
ACQLHX_01302	1153139	1153840	702	-	T	repeat	pseudo	sensor histidine kinase
ACQLHX_01303	1153887	1154183	297	-	T	repeat	-	putative signal transduction histidine kinase
ACQLHX_01304	1154550	1155359	810	+	L	repeat	-	DNA adenine methylase
ACQLHX_01305	1155363	1155914	552	-		repeat	-	putative ompA-like autotransporter
ACQLHX_01306	1155961	1156605	645	-	G	repeat	-	ankyrin repeat domain-containing protein
ACQLHX_01307	1156640	1157215	576	-	KT	repeat	-	HD domain-containing protein
ACQLHX_01308	1157448	1158896	1449	-	L	repeat	-	replicative DNA helicase
ACQLHX_01309	1158905	1160257	1353	-		repeat	pseudo	DnaA N-terminal domain-containing protein
ACQLHX_01310	1161073	1161594	522	-		repeat	pseudo	DnaA N-terminal domain-containing protein
ACQLHX_01311	1162393	1162761	369	+	O	repeat	pseudo	peroxiredoxin
ACQLHX_01312	1163007	1163177	171	+	S	repeat	pseudo	TraE/TraK family type IV conjugative transfer system protein
ACQLHX_01313	1163607	1163684	78	-			-	tRNA-Asp(gtc)
ACQLHX_01314	1164025	1164204	180	-			-	transposase
ACQLHX_01315	1165769	1167247	1479	+	E	core	-	peptide MFS transporter
ACQLHX_01316	1167412	1168812	1401	-	C	core	-	class II fumarate hydratase
ACQLHX_01317	1168876	1169553	678	-	S	core	-	histidine phosphotransferase family protein
ACQLHX_01318	1171649	1172170	522	+	L	repeat	pseudo	IS982 family transposase
ACQLHX_01319	1172591	1172764	174	-	KT	repeat	pseudo	spoT-like ppGpp hydrolase domain protein
ACQLHX_01320	1172921	1173112	192	-		repeat	pseudo	ATP-binding protein
ACQLHX_01321	1173271	1173486	216	-	T	repeat	pseudo	ATP-binding protein
ACQLHX_01322	1173494	1173820	327	-	T		pseudo	putative signal transduction histidine kinase
ACQLHX_01323	1173979	1174302	324	-	I		pseudo	Biotin carboxylase
ACQLHX_01324	1174344	1174664	321	-	I		pseudo	carbamoyl-phosphate synthase L chain, ATP binding domain protein
ACQLHX_01325	1175533	1175910	378	-	I		pseudo	carboxyl transferase domain-containing protein
ACQLHX_01326	1175981	1176238	258	-	I		pseudo	putative propionyl-CoA carboxylase beta chain
ACQLHX_01327	1176219	1176458	240	-	I		pseudo	Propionyl-CoA carboxylase beta chain
ACQLHX_01328	1176814	1177923	1110	+	J	core	-	tRNA 2-thiouridine(34) synthase MnmA
ACQLHX_01329	1178157	1179500	1344	-	S	core	-	DUF2748 family protein
ACQLHX_01330	1180381	1180456	76	-			-	tRNA-Val(tac)
ACQLHX_01331	1180557	1180630	74	-			-	tRNA-Gly(gcc)
ACQLHX_01332	1181344	1181532	189	-			pseudo	hypothetical protein
ACQLHX_01333	1181712	1182212	501	-	L	repeat	pseudo	transposase family protein
ACQLHX_01334	1182823	1183014	192	+			pseudo	putative integrase
ACQLHX_01335	1183070	1183495	426	+	L		pseudo	site-specific integrase
ACQLHX_01336	1183504	1183974	471	+	O	repeat	-	peroxiredoxin
ACQLHX_01337	1185356	1186831	1476	-	C	core	-	Npt1/Npt2 family nucleotide transporter
ACQLHX_01338	1186985	1187512	528	-	J	core	-	50S ribosomal protein L9
ACQLHX_01339	1187555	1187863	309	-	J	core	-	30S ribosomal protein S18
ACQLHX_01340	1187911	1188267	357	-	J	core	-	30S ribosomal protein S6
ACQLHX_01341	1188560	1189309	750	+	K	core	-	winged helix-turn-helix domain-containing protein
ACQLHX_01342	1189416	1191086	1671	+	V	core	-	ABC transporter ATP-binding protein
ACQLHX_01343	1191588	1193078	1491	-	D	core	-	trigger factor
ACQLHX_01344	1193128	1193212	85	-			-	tRNA-Leu(tag)
ACQLHX_01345	1193230	1194393	1164	-	E	core	-	succinyl-diaminopimelate desuccinylase
ACQLHX_01346	1194558	1196450	1893	-	F	core	-	molecular chaperone HtpG
ACQLHX_01347	1196892	1197098	207	+	J	core	-	50S ribosomal protein L35
ACQLHX_01348	1197118	1197483	366	+	J	core	-	50S ribosomal protein L20
ACQLHX_01349	1198122	1198217	96	-			pseudo	hypothetical protein
ACQLHX_01350	1198984	1199331	348	-	L	repeat	pseudo	transposase family protein
ACQLHX_01351	1199511	1199753	243	-	S	repeat	pseudo	IS5 family transposase
ACQLHX_01352	1201088	1201162	75	-			-	tRNA-Thr(tgt)
ACQLHX_01353	1201272	1201595	324	-	J	core	-	30S ribosomal protein S16
ACQLHX_01354	1201604	1201774	171	-	J	core	-	50S ribosomal protein L33
ACQLHX_01355	1202866	1203384	519	+	L	repeat	pseudo	IS982 family transposase
ACQLHX_01356	1203362	1203622	261	+	L	repeat	pseudo	IS982 family transposase
ACQLHX_01357	1204924	1205574	651	+	S	core	-	SCO family protein
ACQLHX_01358	1206018	1206308	291	+	L	repeat	pseudo	Arm DNA-binding domain-containing protein
ACQLHX_01359	1206657	1207022	366	+	L	repeat	pseudo	tyrosine-type recombinase/integrase
ACQLHX_01360	1207382	1207627	246	+		repeat	pseudo	hypothetical protein
ACQLHX_01361	1207707	1208099	393	+	S	repeat	pseudo	conjugative transfer protein
ACQLHX_01362	1208108	1208260	153	+	S	repeat	pseudo	TraE/TraK family type IV conjugative transfer system protein, partial
ACQLHX_01363	1208257	1208583	327	+		repeat	pseudo	hypothetical protein
ACQLHX_01364	1208675	1209619	945	-	L	repeat	-	tyrosine-type recombinase/integrase
ACQLHX_01365	1210731	1210859	129	-	L	repeat	pseudo	IS630 family transposase
ACQLHX_01366	1213780	1214526	747	-		core	-	hypothetical protein
ACQLHX_01367	1214652	1214728	77	-			-	tRNA-Met(cat)
ACQLHX_01368	1214866	1215357	492	-	J	core	-	30S ribosomal protein S9
ACQLHX_01369	1215361	1215843	483	-	J	core	-	50S ribosomal protein L13
ACQLHX_01370	1215985	1216836	852	+	J	core	-	tRNA pseudouridine(38-40) synthase TruA
ACQLHX_01371	1216838	1217704	867	+	J	core	pseudo	peptide chain release factor N(5)-glutamine methyltransferase
ACQLHX_01372	1217691	1218431	741	-	H	core	-	bifunctional 2-polyprenyl-6-hydroxyphenol methylase/3-demethylubiquinol 3-O-methyltransferase UbiG
ACQLHX_01373	1218595	1218933	339	+	I	core	-	A1G_07140 family DUF167 domain protein
ACQLHX_01374	1218962	1219930	969	-	J	core	-	tRNA dihydrouridine synthase DusB
ACQLHX_01375	1219986	1220501	516	-	L	core	-	crossover junction endodeoxyribonuclease RuvC
ACQLHX_01376	1220579	1220929	351	-	U	core	pseudo	TrbC/VirB2 family protein
ACQLHX_01377	1221000	1221401	402	-	U		pseudo	TrbC/VirB2 family protein
ACQLHX_01378	1221555	1223054	1500	-	P	core	-	Npt1/Npt2 family nucleotide transporter
ACQLHX_01379	1223613	1223927	315	-	L		pseudo	transposase
ACQLHX_01380	1224187	1224900	714	+		core	-	outer membrane beta-barrel domain protein
ACQLHX_01381	1225198	1226466	1269	-	C	core	-	NADH-quinone oxidoreductase subunit NuoF
ACQLHX_01382	1226484	1227038	555	-	C	core	-	NADH-quinone oxidoreductase subunit NuoE
ACQLHX_01383	1227035	1228225	1191	-	C	core	-	NADH-quinone oxidoreductase subunit D
ACQLHX_01384	1228237	1228827	591	-	C	core	-	NADH-quinone oxidoreductase subunit C
ACQLHX_01385	1228838	1229353	516	-	C	core	-	NuoB/complex I 20 kDa subunit family protein
ACQLHX_01386	1229366	1229737	372	-	C	core	-	NADH-quinone oxidoreductase subunit A
ACQLHX_01387	1229954	1230172	219	+		core	-	hypothetical protein
ACQLHX_01388	1231523	1231960	438	+	S	repeat	pseudo	IS5 family transposase
ACQLHX_01389	1231972	1232169	198	+	L	repeat	pseudo	IS5 family transposase
ACQLHX_01390	1232796	1233641	846	+	S	core	-	YihY/virulence factor BrkB family protein
ACQLHX_01391	1233924	1234076	153	+	L		pseudo	IS110 family transposase
ACQLHX_01392	1234356	1234511	156	-	S	repeat	pseudo	TraB/VirB10 family protein
ACQLHX_01393	1235132	1235217	86	-			-	tRNA-Leu(taa)
ACQLHX_01394	1235352	1236041	690	-		core	-	hypothetical protein
ACQLHX_01395	1236868	1238133	1266	+	M	core	-	UDP-N-acetylglucosamine 1-carboxyvinyltransferase
ACQLHX_01396	1238338	1239699	1362	+	D	core	-	cell division protein FtsZ
ACQLHX_01397	1239783	1240751	969	+		core	-	hypothetical protein
ACQLHX_01398	1241423	1241977	555	+	S	core	pseudo	HK97 family phage prohead protease
ACQLHX_01399	1241989	1243104	1116	+	S	core	-	phage major capsid protein
ACQLHX_01400	1243138	1243683	546	+	S	core	-	phage head-tail connector protein
ACQLHX_01401	1243685	1244026	342	+	S	core	-	head-tail adaptor protein
ACQLHX_01402	1244026	1244451	426	+		core	-	hypothetical protein
ACQLHX_01403	1244444	1245046	603	+	S	core	pseudo	TIGR02217 family protein
ACQLHX_01404	1245059	1245862	804	+	S	core	-	DUF2163 domain-containing protein
ACQLHX_01405	1245961	1246389	429	+		core	-	hypothetical protein
ACQLHX_01406	1246597	1246980	384	+	O	core	-	glutaredoxin
ACQLHX_01407	1247417	1249015	1599	-		core	-	hypothetical protein
ACQLHX_01408	1249663	1249857	195	-	L	repeat	pseudo	conjugal transfer protein TraA
ACQLHX_01409	1250033	1250329	297	-	L	repeat	pseudo	AAA family ATPase
ACQLHX_01410	1250529	1250738	210	+	S	repeat	pseudo	conjugal transfer protein TraD
ACQLHX_01411	1250946	1251200	255	-	L	repeat	pseudo	transposase
ACQLHX_01412	1251182	1251964	783	-	L	repeat	-	IS982 family transposase
ACQLHX_01413	1252669	1252836	168	-	L		pseudo	transposase
ACQLHX_01414	1252935	1253288	354	-	L		-	IS630 transposase-related protein
ACQLHX_01415	1253444	1254274	831	-	O	core	-	protein-disulfide isomerase
ACQLHX_01416	1255094	1256545	1452	+	E	core	pseudo	sodium:solute symporter family protein
ACQLHX_01417	1256916	1259648	2733	+	L	core	-	DNA polymerase I
ACQLHX_01418	1259714	1261078	1365	+	S	core	-	ribosome biogenesis GTPase Der
ACQLHX_01419	1261087	1261776	690	+	H	core	-	uroporphyrinogen-III synthase
ACQLHX_01420	1261841	1262914	1074	+	E	core	-	cell division protein ZapE
ACQLHX_01421	1262907	1263560	654	+	F	core	-	dTMP kinase
ACQLHX_01422	1263703	1265571	1869	-	D	core	-	tRNA uridine-5-carboxymethylaminomethyl(34) synthesis enzyme MnmG
ACQLHX_01423	1266211	1267494	1284	-			-	hypothetical protein
ACQLHX_01424	1267786	1268064	279	-	C		-	replicative DNA helicase
ACQLHX_01425	1268103	1268489	387	+			-	hypothetical protein
ACQLHX_01426	1268535	1268723	189	-	L	repeat	pseudo	integrase
ACQLHX_01427	1269365	1270870	1506	-	K	core	-	transcription termination factor Rho
ACQLHX_01428	1272359	1273387	1029	+	H	core	-	uroporphyrinogen decarboxylase
ACQLHX_01429	1273380	1274414	1035	+	H	core	-	ferrochelatase
ACQLHX_01430	1274423	1274857	435	+	S	core	-	CopD family protein
ACQLHX_01431	1275680	1275808	129	+	L	repeat	pseudo	putative transposase
ACQLHX_01432	1275839	1276021	183	+	L	repeat	pseudo	IS982 family transposase
ACQLHX_01433	1276448	1276699	252	+	S	repeat	pseudo	TraE/TraK family type IV conjugative transfer system protein
ACQLHX_01434	1276785	1277231	447	+	S		-	hypothetical protein
ACQLHX_01435	1277845	1277964	120	-	L	repeat	pseudo	IS630 family transposase
ACQLHX_01436	1278353	1278952	600	+	L	repeat	pseudo	IS5 family transposase
ACQLHX_01437	1280118	1280336	219	-	L		pseudo	reverse transcriptase N-terminal domain-containing protein
ACQLHX_01438	1280875	1281954	1080	-	M	core	-	undecaprenyldiphospho-muramoylpentapeptide beta-N-acetylglucosaminyltransferase
ACQLHX_01439	1281958	1283085	1128	-	D	core	-	FtsW/RodA/SpoVE family cell cycle protein
ACQLHX_01440	1283092	1284510	1419	-	M	core	-	UDP-N-acetylmuramoyl-L-alanine--D-glutamate ligase
ACQLHX_01441	1284593	1285219	627	+	H	core	-	lipoyl(octanoyl) transferase LipB
ACQLHX_01442	1286126	1286287	162	-	L	repeat	pseudo	reverse transcriptase
ACQLHX_01443	1286387	1286779	393	-	L	repeat	pseudo	reverse transcriptase domain-containing protein
ACQLHX_01444	1286994	1287161	168	-	L		pseudo	reverse transcriptase domain-containing protein
ACQLHX_01445	1287329	1288012	684	+	G	repeat	-	ankyrin repeat domain-containing protein
ACQLHX_01446	1288059	1288562	504	+		repeat	-	putative ompA-like autotransporter
ACQLHX_01447	1288843	1289568	726	+	T	repeat	-	sensor histidine kinase
ACQLHX_01448	1289576	1290502	927	+	T	repeat	-	sensor histidine kinase
ACQLHX_01449	1290466	1290765	300	+	KT	repeat	pseudo	HD domain-containing protein
ACQLHX_01450	1290886	1291860	975	+	S	repeat	-	Rpn family recombination-promoting nuclease/putative transposase
ACQLHX_01451	1291928	1292290	363	-	S	repeat	pseudo	conjugal transfer protein TraD
ACQLHX_01452	1292657	1292833	177	+	L	repeat	pseudo	conjugal transfer protein TraA
ACQLHX_01453	1292878	1294020	1143	+	L	repeat	pseudo	AAA family ATPase
ACQLHX_01454	1294077	1294871	795	+	U	repeat	pseudo	AAA family ATPase
ACQLHX_01455	1295203	1296156	954	+	L	repeat	pseudo	toprim domain-containing protein
ACQLHX_01456	1296131	1297642	1512	-	L	repeat	pseudo	AAA family ATPase
ACQLHX_01457	1297766	1298017	252	-	L	repeat	pseudo	MobA/MobL family protein
ACQLHX_01458	1298359	1298757	399	+	S	repeat	pseudo	conjugal transfer protein TraD
ACQLHX_01459	1298799	1299584	786	-	L	repeat	-	exodeoxyribonuclease III
ACQLHX_01460	1299846	1300031	186	+			-	hypothetical protein
ACQLHX_01461	1300199	1302202	2004	-	H		-	hypothetical protein
ACQLHX_01462	1302534	1302755	222	+	L		pseudo	IS5 family transposase ISOt6
ACQLHX_01463	1303840	1306545	2706	+	G	core	-	pyruvate, phosphate dikinase
ACQLHX_01464	1307024	1307698	675	-	S		-	queuosine precursor transporter
ACQLHX_01465	1307816	1308007	192	+	L	repeat	pseudo	putative transposase
ACQLHX_01466	1308140	1309015	876	-	L	repeat	-	IS982 family transposase
ACQLHX_01467	1309160	1309270	111	-	G		pseudo	ankyrin repeat domain-containing protein
ACQLHX_01468	1310047	1310775	729	+	C	core	-	F0F1 ATP synthase subunit A
ACQLHX_01469	1310831	1311055	225	+	C	core	-	F0F1 ATP synthase subunit C
ACQLHX_01470	1311063	1311560	498	+	C	core	-	primosomal replication protein PriC
ACQLHX_01471	1311573	1312037	465	+	C	core	-	ATP synthase B chain precursor
ACQLHX_01472	1312224	1312400	177	+	S	repeat	pseudo	IS5 family transposase
ACQLHX_01473	1312716	1313105	390	+	L		pseudo	IS982 family transposase
ACQLHX_01474	1313441	1313638	198	-	L	repeat	pseudo	transposase
ACQLHX_01475	1314043	1314384	342	+	S	repeat	pseudo	IS5 family transposase
ACQLHX_01476	1314338	1314712	375	+	L	repeat	pseudo	IS5 family transposase
ACQLHX_01477	1314994	1317282	2289	-	D	core	-	FtsK/SpoIIIE family DNA translocase
ACQLHX_01478	1317373	1317744	372	-		core	-	DUF2672 domain-containing protein
ACQLHX_01479	1317777	1319444	1668	-	S	core	-	energy-dependent translational throttle protein EttA
ACQLHX_01480	1319580	1320413	834	-		core	-	hypothetical protein
ACQLHX_01481	1320798	1320992	195	-	L		pseudo	transposase
ACQLHX_01482	1321937	1322632	696	-			-	hypothetical protein
ACQLHX_01483	1323408	1323602	195	-	L	repeat	pseudo	reverse transcriptase domain-containing protein
ACQLHX_01484	1324084	1326294	2211	+	G		-	putative ankyrin repeat protein
ACQLHX_01485	1327014	1328474	1461	-	J	core	-	Asp-tRNA(Asn)/Glu-tRNA(Gln) amidotransferase subunit GatB
ACQLHX_01486	1328477	1329955	1479	-	J	core	-	Asp-tRNA(Asn)/Glu-tRNA(Gln) amidotransferase subunit GatA
ACQLHX_01487	1329955	1330254	300	-	J	core	-	Asp-tRNA(Asn)/Glu-tRNA(Gln) amidotransferase subunit GatC
ACQLHX_01488	1330337	1332073	1737	-	S	core	-	ribonuclease J
ACQLHX_01489	1332188	1332925	738	-	K	core	-	response regulator transcription factor
ACQLHX_01490	1333764	1335262	1499	-			-	16S ribosomal RNA
ACQLHX_01491	1335898	1336062	165	+			pseudo	replicative DNA helicase
ACQLHX_01492	1336059	1336253	195	+			-	hypothetical protein
ACQLHX_01493	1336669	1336911	243	+			pseudo	hypothetical protein
ACQLHX_01494	1336973	1337245	273	+	S	repeat	pseudo	TraB/VirB10 family protein
ACQLHX_01495	1339351	1340157	807	+	E	core	-	type I methionyl aminopeptidase
ACQLHX_01496	1340852	1341358	507	+	L	repeat	-	IS630 family transposase
ACQLHX_01497	1341307	1341567	261	-	S	repeat	pseudo	IS5 family transposase
ACQLHX_01498	1342137	1342757	621	+	O	core	-	ATP-dependent Clp protease proteolytic subunit
ACQLHX_01499	1343050	1343169	120	-			-	hypothetical protein
ACQLHX_01500	1343508	1343627	120	+		repeat	pseudo	group II intron reverse transcriptase
ACQLHX_01501	1344141	1344425	285	+	L	repeat	pseudo	IS982 family transposase
ACQLHX_01502	1344620	1345012	393	+	L	repeat	pseudo	IS982 family transposase
ACQLHX_01503	1345429	1346355	927	-	U	core	-	protein translocase subunit SecF
ACQLHX_01504	1346416	1349109	2694	-	L	core	-	DNA mismatch repair protein MutS
ACQLHX_01505	1349162	1350694	1533	-	P	core	-	Npt1/Npt2 family nucleotide transporter
ACQLHX_01506	1350804	1350880	77	-			-	tRNA-Arg(ccg)
ACQLHX_01507	1351063	1351920	858	+	H	core	-	16S rRNA (cytidine(1402)-2'-O)-methyltransferase
ACQLHX_01508	1351922	1353211	1290	-	J	core	-	serine--tRNA ligase
ACQLHX_01509	1353189	1353956	768	-	U	core	-	twin-arginine translocase subunit TatC
ACQLHX_01510	1353937	1354071	135	-			-	hypothetical protein
ACQLHX_01511	1354102	1354698	597	+	J	core	-	16S rRNA (guanine(527)-N(7))-methyltransferase RsmG
ACQLHX_01512	1354705	1355502	798	+	D	core	-	ParA family protein
ACQLHX_01513	1355514	1356395	882	+	K	core	-	ParB/RepB/Spo0J family partition protein
ACQLHX_01514	1356690	1357565	876	+	L	repeat	-	IS982 family transposase
ACQLHX_01515	1357557	1358084	528	-	L	repeat	pseudo	conjugal transfer TraA domain protein
ACQLHX_01516	1358088	1358606	519	-	L	repeat	pseudo	conjugal transfer protein TraI
ACQLHX_01517	1358603	1358764	162	-		repeat	pseudo	toprim domain-containing protein
ACQLHX_01518	1359031	1361850	2820	-	L	repeat	-	AAA family ATPase
ACQLHX_01519	1362127	1362504	378	+	S	repeat	pseudo	conjugal transfer protein TraD
ACQLHX_01520	1362679	1363248	570	+		repeat	-	hypothetical protein
ACQLHX_01521	1363335	1363742	408	-	KT	repeat	pseudo	bifunctional (p)ppGpp synthetase/guanosine-3',5'-bis(diphosphate) 3'-pyrophosphohydrolase
ACQLHX_01522	1363836	1365164	1329	-	L	repeat	-	reverse transcriptase domain-containing protein
ACQLHX_01523	1365349	1365501	153	-		repeat	-	hypothetical protein
ACQLHX_01524	1365634	1365834	201	-	KT	repeat	pseudo	HD domain-containing protein
ACQLHX_01525	1365855	1366790	936	-	T	repeat	-	HAMP domain-containing sensor histidine kinase
ACQLHX_01526	1366774	1367439	666	-	T	repeat	-	HAMP domain-containing histidine kinase
ACQLHX_01527	1367913	1368680	768	+	L	repeat	-	DNA adenine methylase
ACQLHX_01528	1368684	1369187	504	-		repeat	-	putative ompA-like autotransporter
ACQLHX_01529	1369289	1369918	630	-	G	repeat	-	ankyrin repeat domain-containing protein
ACQLHX_01530	1370153	1371601	1449	-	L	repeat	-	replicative DNA helicase
ACQLHX_01531	1371610	1371954	345	-		repeat	pseudo	DnaA N-terminal domain-containing protein
ACQLHX_01532	1373228	1375015	1788	+		core	-	hypothetical protein
ACQLHX_01533	1375149	1376339	1191	+	S	core	-	phage portal protein
ACQLHX_01534	1376358	1376624	267	+		core	-	hypothetical protein
ACQLHX_01535	1377064	1377303	240	-	K	core	pseudo	helix-turn-helix transcriptional regulator
ACQLHX_01536	1377482	1379035	1554	+	O	core	-	autotransporter outer membrane beta-barrel domain-containing protein
ACQLHX_01537	1380044	1380120	77	-			-	tRNA-Arg(tct)
ACQLHX_01538	1380753	1381439	687	+	G	core	-	ankyrin repeat domain-containing protein
ACQLHX_01539	1381917	1382978	1062	+		core	-	hypothetical protein
ACQLHX_01540	1383150	1383443	294	-	L		pseudo	reverse transcriptase
ACQLHX_01541	1383573	1384139	567	-	S	repeat	pseudo	conjugal transfer pilus assembly protein TraU
ACQLHX_01542	1384173	1384346	174	-		repeat	-	hypothetical protein
ACQLHX_01543	1384434	1384661	228	-	S	repeat	pseudo	type-F conjugative transfer system protein TraW
ACQLHX_01544	1385389	1385505	117	-			pseudo	hypothetical protein
ACQLHX_01545	1386436	1386648	213	+	L		pseudo	transposase
ACQLHX_01546	1386813	1387994	1182	-	EGP	core	-	multidrug effflux MFS transporter
ACQLHX_01547	1389237	1389890	654	+	L	repeat	pseudo	replicative DNA helicase
ACQLHX_01548	1390136	1390324	189	+	L	repeat	pseudo	replicative DNA helicase
ACQLHX_01549	1390611	1391027	417	+	KT	repeat	pseudo	HD domain-containing protein
ACQLHX_01550	1391281	1391850	570	+	T	repeat	-	ATP-binding protein
ACQLHX_01551	1391922	1392146	225	+	T	repeat	pseudo	sensor histidine kinase
ACQLHX_01552	1392143	1392460	318	+	T	repeat	pseudo	HD domain-containing protein
ACQLHX_01553	1392483	1392632	150	+		repeat	pseudo	sensor histidine kinase
ACQLHX_01554	1392648	1393610	963	-	L	repeat	-	IS110-like element ISOt5 family transposase
ACQLHX_01555	1393827	1394264	438	+	S	repeat	pseudo	Rpn family recombination-promoting nuclease/putative transposase
ACQLHX_01556	1394274	1395365	1092	-	U	repeat	pseudo	type IV secretion system DNA-binding domain-containing protein
ACQLHX_01557	1395744	1396118	375	-	L	repeat	pseudo	IS5 family transposase
ACQLHX_01558	1396130	1396414	285	-	S	repeat	pseudo	IS5 family transposase
ACQLHX_01559	1396415	1396921	507	-	L	repeat	-	IS630 family transposase
ACQLHX_01560	1397713	1397841	129	+	L	repeat	pseudo	transposase family protein
ACQLHX_01561	1397961	1400432	2472	-			-	hypothetical protein
ACQLHX_01562	1401571	1401816	246	-	U	repeat	pseudo	TraD N-terminal domain-containing protein
ACQLHX_01563	1401852	1402109	258	-		repeat	-	tetratricopeptide repeat protein
ACQLHX_01564	1402206	1402517	312	-	S	repeat	pseudo	tetratricopeptide repeat protein
ACQLHX_01565	1402558	1403460	903	-	S	repeat	pseudo	conjugal transfer protein TraG
ACQLHX_01566	1403460	1404761	1302	-	S	repeat	-	conjugal transfer protein TraH
ACQLHX_01567	1404758	1405441	684	-	CO	repeat	-	conjugal transfer protein TraF
ACQLHX_01568	1405453	1407147	1695	-	S	repeat	-	conjugal transfer protein TraN
ACQLHX_01569	1407144	1407509	366	-	S	repeat	pseudo	type-F conjugative transfer system pilin assembly protein TrbC
ACQLHX_01570	1407550	1408527	978	-	S	repeat	-	conjugal transfer pilus assembly protein TraU
ACQLHX_01571	1408967	1409476	510	-	S	repeat	pseudo	conjugal transfer protein
ACQLHX_01572	1409473	1410531	1059	-	U	repeat	pseudo	TraC family protein
ACQLHX_01573	1410578	1411303	726	-	U	repeat	pseudo	TraC family protein
ACQLHX_01574	1411284	1411613	330	-	U	repeat	-	conjugal transfer protein
ACQLHX_01575	1411613	1411795	183	-	S	repeat	pseudo	conjugal transfer protein TraB
ACQLHX_01576	1411825	1411992	168	-	S	repeat	pseudo	TraE/TraK family type IV conjugative transfer system protein
ACQLHX_01577	1412008	1412142	135	-	S	repeat	pseudo	TraE/TraK family type IV conjugative transfer system protein
ACQLHX_01578	1412142	1412465	324	-		repeat	-	hypothetical protein
ACQLHX_01579	1412603	1412779	177	-	L	repeat	pseudo	tyrosine-type recombinase/integrase
ACQLHX_01580	1412993	1413154	162	-	L	repeat	pseudo	tyrosine-type recombinase/integrase
ACQLHX_01581	1413367	1413834	468	-	L	repeat	pseudo	Arm DNA-binding domain-containing protein
ACQLHX_01582	1413965	1414165	201	-		repeat	-	putative membrane protein
ACQLHX_01583	1414464	1417901	3438	-	T	repeat	-	sodium:solute symporter family transporter
ACQLHX_01584	1418656	1419324	669	+	L		-	DNA polymerase III subunit epsilon
ACQLHX_01585	1419544	1420053	510	+	K	core	-	CarD family transcriptional regulator
ACQLHX_01586	1420077	1421111	1035	+	J	core	-	tRNA (adenosine(37)-N6)-threonylcarbamoyltransferase complex transferase subunit TsaD
ACQLHX_01587	1421128	1421919	792	+	F	core	-	NAD kinase
ACQLHX_01588	1422011	1423240	1230	-	S	core	-	hypothetical protein
ACQLHX_01589	1423227	1423685	459	-	U	core	-	protein TolR
ACQLHX_01590	1423691	1424380	690	-	U	core	-	protein TolQ
ACQLHX_01591	1424551	1425564	1014	+	H	core	-	porphobilinogen synthase
ACQLHX_01592	1425813	1425950	138	-	L		pseudo	IS630 family transposase
ACQLHX_01593	1426277	1428733	2457	+		core	-	hypothetical protein
ACQLHX_01594	1429049	1429852	804	-	J	core	pseudo	peptide chain release factor 2
ACQLHX_01595	1430304	1432109	1806	+	J	core	-	translation elongation factor 4
ACQLHX_01596	1432418	1432678	261	+			-	hypothetical protein
ACQLHX_01597	1432678	1432860	183	+	S	repeat	pseudo	conjugative transfer protein
ACQLHX_01598	1433700	1434560	861	-	S	core	-	alpha/beta fold hydrolase
ACQLHX_01599	1434639	1435106	468	-	L	core	-	single-stranded DNA-binding protein
ACQLHX_01600	1435374	1435856	483	+	L	repeat	pseudo	IS982 family transposase
ACQLHX_01601	1436235	1436399	165	+	L	repeat	pseudo	Arm DNA-binding domain-containing protein
ACQLHX_01602	1436416	1436709	294	+	L	repeat	pseudo	Arm DNA-binding domain-containing protein
ACQLHX_01603	1436922	1437110	189	+	L	repeat	pseudo	Arm DNA-binding domain-containing protein
ACQLHX_01604	1437122	1437250	129	+		repeat	pseudo	Arm DNA-binding domain-containing protein
ACQLHX_01605	1437295	1437471	177	+	L	repeat	pseudo	tyrosine-type recombinase/integrase
ACQLHX_01606	1437609	1437932	324	+		repeat	-	hypothetical protein
ACQLHX_01607	1437932	1438483	552	+	S	repeat	-	TraE/TraK family type IV conjugative transfer system protein
ACQLHX_01608	1438480	1438806	327	+		repeat	pseudo	hypothetical protein
ACQLHX_01609	1438881	1439039	159	+	S	repeat	pseudo	TraB/VirB10 family protein
ACQLHX_01610	1439303	1439590	288	-		repeat	pseudo	conjugal transfer protein
ACQLHX_01611	1439931	1440479	549	-			-	hypothetical protein
ACQLHX_01612	1440646	1442946	2301	-	L	repeat	pseudo	AAA family ATPase
ACQLHX_01613	1442978	1443340	363	-	L	repeat	pseudo	MobA/MobL family protein
ACQLHX_01614	1443654	1444994	1341	+			-	hypothetical protein
ACQLHX_01615	1445040	1445495	456	+	S	repeat	-	conjugal transfer protein TraD
ACQLHX_01616	1445914	1448130	2217	+	U		pseudo	AHH domain-containing protein
ACQLHX_01617	1448654	1449805	1152	+	S		-	ankyrin repeat domain-containing protein
ACQLHX_01618	1450075	1450341	267	+			pseudo	AHH domain-containing protein
ACQLHX_01619	1450368	1450991	624	+			-	imm11 family protein
ACQLHX_01620	1451143	1451670	528	+			-	hypothetical protein
ACQLHX_01621	1451740	1452252	513	-	KT	repeat	-	HD domain-containing protein
ACQLHX_01622	1452273	1453208	936	-	T	repeat	-	HAMP domain-containing sensor histidine kinase
ACQLHX_01623	1453192	1453857	666	-	T	repeat	-	HAMP domain-containing histidine kinase
ACQLHX_01624	1454331	1455143	813	+	L	repeat	-	DNA adenine methylase
ACQLHX_01625	1455147	1455650	504	-		repeat	-	putative ompA-like autotransporter
ACQLHX_01626	1455752	1456381	630	-	G	repeat	-	ankyrin repeat domain-containing protein
ACQLHX_01627	1456616	1458064	1449	-	L	repeat	-	replicative DNA helicase
ACQLHX_01628	1458073	1459170	1098	-		repeat	pseudo	DnaA N-terminal domain-containing protein
ACQLHX_01629	1459202	1459429	228	-		repeat	pseudo	DnaA N-terminal domain-containing protein
ACQLHX_01630	1460300	1460503	204	-	C		pseudo	replicative DNA helicase
ACQLHX_01631	1461094	1461444	351	-	J	core	pseudo	ribosome hibernation-promoting factor, HPF/YfiA family
ACQLHX_01632	1461728	1463290	1563	+	T	core	-	sensor histidine kinase
ACQLHX_01633	1463381	1464343	963	-	L	repeat	-	IS110-like element ISOt5 family transposase
ACQLHX_01634	1464654	1464851	198	+	L		pseudo	transposase
ACQLHX_01635	1465285	1466739	1455	+	L	core	-	replicative DNA helicase
ACQLHX_01636	1467225	1468394	1170	-	S		-	ankyrin repeat domain-containing protein
ACQLHX_01637	1469329	1469613	285	+	O	core	-	co-chaperone GroES
ACQLHX_01638	1469686	1471353	1668	+	O	core	-	chaperonin GroEL
ACQLHX_01639	1472457	1472852	396	-	I	core	-	holo-ACP synthase
ACQLHX_01640	1472863	1474998	2136	-	KT	core	-	bifunctional (p)ppGpp synthetase/guanosine-3',5'-bis(diphosphate) 3'-pyrophosphohydrolase
ACQLHX_01641	1475016	1475402	387	-	K	core	-	DNA-directed RNA polymerase subunit omega
ACQLHX_01642	1475752	1476492	741	+	S	core	-	Bax inhibitor-1/YccA family protein
ACQLHX_01643	1476652	1476981	330	+		core	-	hypothetical protein
ACQLHX_01644	1477004	1477381	378	+	O	core	pseudo	cytochrome c-type biogenesis protein CcmH
ACQLHX_01645	1477398	1478390	993	+	S	core	-	GTPase ObgE
ACQLHX_01646	1478909	1479067	159	+	U	core	-	twin-arginine translocase TatA/TatE family subunit
ACQLHX_01647	1479542	1480066	525	-			-	hypothetical protein
ACQLHX_01648	1481256	1481723	468	+		repeat	pseudo	DnaA N-terminal domain-containing protein
ACQLHX_01649	1482121	1482798	678	+		repeat	pseudo	DnaA N-terminal domain-containing protein
ACQLHX_01650	1482807	1484174	1368	+	L	repeat	-	replicative DNA helicase
ACQLHX_01651	1484379	1486253	1875	+	H		-	repeat-containing protein D
ACQLHX_01652	1487065	1487730	666	-	M	core	pseudo	septal ring lytic transglycosylase RlpA family protein
ACQLHX_01653	1488384	1488527	144	-	L		pseudo	tyrosine-type recombinase/integrase
ACQLHX_01654	1488781	1489647	867	+	M	core	pseudo	mechanosensitive ion channel family protein
ACQLHX_01655	1490086	1490874	789	-	L	core	-	TatD family hydrolase
ACQLHX_01656	1490887	1492422	1536	-	J	core	-	methionine--tRNA ligase
ACQLHX_01657	1492609	1494549	1941	+	L	core	-	primosomal protein N'
ACQLHX_01658	1494865	1495152	288	+	U	core	-	type VI secretion protein
ACQLHX_01659	1495163	1497580	2418	+	U	core	-	VirB4 family type IV secretion/conjugal transfer ATPase
ACQLHX_01660	1497580	1500027	2448	+	U	core	pseudo	type IV secretion system protein
ACQLHX_01661	1500049	1503948	3900	+	U	core	-	type IV secretion system protein
ACQLHX_01662	1504002	1507274	3273	+	U	core	-	type IV secretion system protein
ACQLHX_01663	1507267	1509834	2568	+	U	core	-	type VI secretion protein
ACQLHX_01664	1509871	1511124	1254	+	EGP	core	-	MFS transporter
ACQLHX_01665	1511152	1513194	2043	+	L	core	-	DNA mismatch repair endonuclease MutL
ACQLHX_01666	1513374	1514720	1347	+	J	core	-	glutamate--tRNA ligase
ACQLHX_01667	1514785	1516221	1437	+	J	core	-	cysteine--tRNA ligase
ACQLHX_01668	1516593	1516829	237	+	L	repeat	pseudo	transposase
ACQLHX_01669	1516863	1517060	198	+	L	repeat	pseudo	IS982 family transposase
ACQLHX_01670	1517074	1517469	396	+	L	repeat	pseudo	IS982 family transposase
ACQLHX_01671	1517461	1519611	2151	-	L	core	-	ATP-dependent helicase
ACQLHX_01672	1519860	1520039	180	+	S	repeat	pseudo	IS5 family transposase
ACQLHX_01673	1519988	1520197	210	-	L	repeat	pseudo	IS630 family transposase
ACQLHX_01674	1520203	1520373	171	-	L	repeat	pseudo	transposase
ACQLHX_01675	1520325	1520498	174	-	L	repeat	pseudo	IS630 family transposase
ACQLHX_01676	1520492	1520860	369	-	L	repeat	-	IS630 transposase-related protein
ACQLHX_01677	1521070	1521186	117	+	S	repeat	pseudo	IS5 family transposase
ACQLHX_01678	1521198	1521440	243	+	L	repeat	pseudo	IS5 family transposase
ACQLHX_01679	1521444	1521572	129	+	L	repeat	pseudo	IS5 family transposase
ACQLHX_01680	1521766	1521966	201	-	L		pseudo	transposase
ACQLHX_01681	1522478	1522690	213	-	L	repeat	pseudo	transposase
ACQLHX_01682	1522950	1523129	180	+	L		pseudo	transposase
ACQLHX_01683	1523183	1523773	591	-	I	core	-	phospholipase D family protein
ACQLHX_01684	1523869	1523997	129	+	T	repeat	pseudo	putative signal transduction histidine kinase
ACQLHX_01685	1524691	1525641	951	+	L	repeat	-	tyrosine-type recombinase/integrase
ACQLHX_01686	1525733	1526056	324	+		repeat	-	hypothetical protein
ACQLHX_01687	1526056	1526268	213	+	S	repeat	pseudo	TraE/TraK family type IV conjugative transfer system protein
ACQLHX_01688	1526284	1526448	165	+	S	repeat	pseudo	TraE/TraK family type IV conjugative transfer system protein
ACQLHX_01689	1526457	1526609	153	+	S	repeat	pseudo	TraE/TraK family type IV conjugative transfer system protein, partial
ACQLHX_01690	1526606	1526800	195	+		repeat	pseudo	hypothetical protein
ACQLHX_01691	1527118	1527579	462	+	S	repeat	pseudo	TrbI/VirB10 family protein
ACQLHX_01692	1527579	1527908	330	+	U	repeat	-	conjugal transfer protein
ACQLHX_01693	1527889	1528614	726	+	U	repeat	pseudo	TraC family protein
ACQLHX_01694	1528661	1529719	1059	+	U	repeat	pseudo	TraC family protein
ACQLHX_01695	1529716	1530225	510	+	S	repeat	pseudo	conjugal transfer protein
ACQLHX_01696	1530665	1531642	978	+	S	repeat	-	conjugal transfer pilus assembly protein TraU
ACQLHX_01697	1531683	1532048	366	+	S	repeat	pseudo	type-F conjugative transfer system pilin assembly protein TrbC
ACQLHX_01698	1532045	1533739	1695	+	S	repeat	-	conjugal transfer protein TraN
ACQLHX_01699	1533751	1534350	600	+	CO	repeat	pseudo	conjugal transfer protein TraF
ACQLHX_01700	1534430	1534552	123	+		repeat	pseudo	conjugal transfer protein TraH
ACQLHX_01701	1534658	1535731	1074	+	S	repeat	pseudo	conjugal transfer protein TraH
ACQLHX_01702	1535731	1538382	2652	+	S	repeat	-	conjugal transfer protein TraG
ACQLHX_01703	1538390	1539532	1143	+	S	repeat	-	tetratricopeptide repeat protein
ACQLHX_01704	1539538	1541292	1755	+	U	repeat	-	type IV secretion system DNA-binding domain-containing protein
ACQLHX_01705	1541302	1542270	969	-	S	repeat	-	Rpn family recombination-promoting nuclease/putative transposase
ACQLHX_01706	1542323	1544923	2601	-	L	repeat	-	toprim domain-containing protein
ACQLHX_01707	1545196	1548009	2814	-	L	repeat	-	AAA family ATPase
ACQLHX_01708	1548306	1548761	456	+	S	repeat	-	conjugal transfer protein TraD
ACQLHX_01709	1548829	1549887	1059	-	S	repeat	-	Rpn family recombination-promoting nuclease/putative transposase
ACQLHX_01710	1550009	1550596	588	-	KT	repeat	-	HD domain-containing protein
ACQLHX_01711	1550771	1551049	279	-	T	repeat	pseudo	sensor histidine kinase
ACQLHX_01712	1551068	1551346	279	-	T	repeat	pseudo	sensor histidine kinase
ACQLHX_01713	1551349	1552005	657	-	T	repeat	pseudo	sensor histidine kinase
ACQLHX_01714	1552013	1552600	588	-	T	repeat	pseudo	sensor histidine kinase
ACQLHX_01715	1552729	1552998	270	-	T	repeat	pseudo	sensor histidine kinase
ACQLHX_01716	1553055	1553429	375	-	T	repeat	pseudo	ATP-binding protein
ACQLHX_01717	1554140	1554949	810	+	L	repeat	-	Dam family site-specific DNA-(adenine-N6)-methyltransferase
ACQLHX_01718	1554953	1555456	504	-		repeat	-	putative ompA-like autotransporter
ACQLHX_01719	1555504	1556145	642	-	G	repeat	-	ankyrin repeat domain-containing protein
ACQLHX_01720	1556180	1556755	576	-	KT	repeat	-	bifunctional (p)ppGpp synthetase/guanosine-3',5'-bis(diphosphate) 3'-pyrophosphohydrolase
ACQLHX_01721	1556989	1557792	804	-	L	repeat	pseudo	replicative DNA helicase
ACQLHX_01722	1557922	1558437	516	-	L	repeat	pseudo	replicative DNA helicase
ACQLHX_01723	1558446	1560161	1716	-		repeat	-	DnaA N-terminal domain-containing protein
ACQLHX_01724	1560309	1560536	228	-	L	repeat	pseudo	reverse transcriptase domain-containing protein
ACQLHX_01725	1560741	1561703	963	-	L	repeat	pseudo	IS110-like element ISOt5 family transposase
ACQLHX_01726	1561896	1562321	426	-	L	repeat	pseudo	reverse transcriptase domain-containing protein
ACQLHX_01727	1562506	1562658	153	-		repeat	-	hypothetical protein
ACQLHX_01728	1562791	1562991	201	-	KT	repeat	pseudo	HD domain-containing protein
ACQLHX_01729	1563012	1563947	936	-	T	repeat	-	HAMP domain-containing sensor histidine kinase
ACQLHX_01730	1563931	1564596	666	-	T	repeat	-	HAMP domain-containing histidine kinase
ACQLHX_01731	1565070	1565879	810	+	L	repeat	-	DNA adenine methylase
ACQLHX_01732	1565883	1566386	504	-		repeat	-	putative ompA-like autotransporter
ACQLHX_01733	1566488	1566994	507	-	G	repeat	pseudo	ankyrin repeat domain-containing protein
ACQLHX_01734	1567124	1568131	1008	-	J		-	tryptophan--tRNA ligase
ACQLHX_01735	1568698	1568937	240	+	L	repeat	pseudo	transposase
ACQLHX_01736	1569118	1569465	348	+			pseudo	DnaA N-terminal domain-containing protein
ACQLHX_01737	1569910	1570002	93	-	S	repeat	pseudo	IS5 family transposase
ACQLHX_01738	1570406	1570717	312	-	S	repeat	pseudo	IS5 family transposase
ACQLHX_01739	1570914	1574141	3228	-	T	core	-	hybrid sensor histidine kinase/response regulator
ACQLHX_01740	1575192	1576586	1395	-			-	hypothetical protein
ACQLHX_01741	1576956	1577054	99	-			-	IS5 family transposase ISOt6
ACQLHX_01742	1577058	1577324	267	-	L	repeat	pseudo	transposase family protein
ACQLHX_01743	1577311	1577427	117	-	S	repeat	pseudo	IS5 family transposase
ACQLHX_01744	1578104	1578271	168	-	L		pseudo	group II intron maturase-specific domain-containing protein
ACQLHX_01745	1578493	1579080	588	-	L	repeat	pseudo	IS982 family transposase
ACQLHX_01746	1579097	1582531	3435	-	T	repeat	-	sodium:solute symporter family transporter
ACQLHX_01747	1583107	1583367	261	-	L		pseudo	IS630 family transposase
ACQLHX_01748	1583991	1585190	1200	+	EGP	core	-	multidrug effflux MFS transporter
ACQLHX_01749	1585583	1587727	2145	+		core	-	hypothetical protein
ACQLHX_01750	1587971	1588588	618	+	L	core	-	Holliday junction branch migration protein RuvA
ACQLHX_01751	1588588	1589565	978	+	L	core	-	Holliday junction branch migration DNA helicase RuvB
ACQLHX_01752	1589747	1590571	825	+	C	core	-	cytochrome c oxidase subunit 3
ACQLHX_01753	1591065	1591403	339	-	L	core	-	YraN family protein
ACQLHX_01754	1591470	1592771	1302	-	EGP	core	-	MFS transporter
ACQLHX_01755	1593060	1594538	1479	-		core	-	hypothetical protein
ACQLHX_01756	1594544	1595821	1278	-	C	core	-	2-oxoglutarate dehydrogenase complex dihydrolipoyllysine-residue succinyltransferase
ACQLHX_01757	1595821	1598712	2892	-	C	core	-	2-oxoglutarate dehydrogenase E1 component
ACQLHX_01758	1598753	1599394	642	-	C	core	-	superoxide dismutase
ACQLHX_01759	1599494	1599664	171	-	L		pseudo	reverse transcriptase
ACQLHX_01760	1600923	1602191	1269	+	P	core	-	HlyC/CorC family transporter
ACQLHX_01761	1602181	1604064	1884	+	O	core	-	heme lyase CcmF/NrfE family subunit
ACQLHX_01762	1605496	1605699	204	+	L	repeat	pseudo	transposase
ACQLHX_01763	1606164	1606694	531	+	L	repeat	pseudo	IS982 family transposase
ACQLHX_01764	1606722	1607036	315	+	L	repeat	pseudo	IS982 family transposase
ACQLHX_01765	1607413	1607538	126	-	L	repeat	pseudo	putative transposase
ACQLHX_01766	1608090	1608533	444	-	C		pseudo	aconitase family protein
ACQLHX_01767	1608737	1608919	183	-	C		pseudo	aconitase family protein
ACQLHX_01768	1608867	1609070	204	-			pseudo	aconitate hydratase domain protein
ACQLHX_01769	1609288	1609893	606	+	P	core	-	heme ABC exporter ATP-binding protein CcmA
ACQLHX_01770	1609890	1610540	651	+	S	core	-	heme exporter protein CcmB
ACQLHX_01771	1610696	1611835	1140	+		core	-	DUF2670 domain-containing protein
ACQLHX_01772	1611947	1612612	666	+	C	core	-	ubiquinol-cytochrome c reductase iron-sulfur subunit
ACQLHX_01773	1612753	1613949	1197	+	C	core	-	cytochrome b
ACQLHX_01774	1614362	1614652	291	-			pseudo	helix-turn-helix domain-containing protein
ACQLHX_01775	1615085	1618000	2916	+			-	hypothetical protein
ACQLHX_01776	1618340	1619623	1284	-	E	core	-	amino acid permease
ACQLHX_01777	1621310	1622116	807	-	L	core	-	uracil-DNA glycosylase
ACQLHX_01778	1622513	1622839	327	+	S	repeat	pseudo	IS5 family transposase
ACQLHX_01779	1622793	1623095	303	+	L	repeat	pseudo	IS5 family transposase
ACQLHX_01780	1623144	1623461	318	-			pseudo	tetratricopeptide repeat protein
ACQLHX_01781	1623515	1623643	129	+	L	repeat	pseudo	putative transposase
ACQLHX_01782	1624001	1624393	393	+	L	repeat	pseudo	IS982 family transposase
ACQLHX_01783	1624979	1626250	1272	-	I	core	-	beta-ketoacyl-ACP synthase II
ACQLHX_01784	1626337	1626723	387	-	IQ	core	-	acyl carrier protein
ACQLHX_01785	1626846	1627571	726	-	IQ	core	-	3-oxoacyl-ACP reductase FabG
ACQLHX_01786	1627565	1628635	1071	-	L	core	-	recombinase RecA
ACQLHX_01787	1628723	1629457	735	-	J	core	-	23S rRNA (guanosine(2251)-2'-O)-methyltransferase RlmB
ACQLHX_01788	1629649	1629734	86	+			-	tRNA-Tyr(gta)
ACQLHX_01789	1629753	1629826	74	+			-	tRNA-Gly(tcc)
ACQLHX_01790	1629921	1631105	1185	+	J	repeat	-	elongation factor Tu
ACQLHX_01791	1631148	1631453	306	+	J	core	-	30S ribosomal protein S10
ACQLHX_01792	1631437	1632120	684	+	J	core	-	50S ribosomal protein L3
ACQLHX_01793	1632135	1632758	624	+	J	core	-	50S ribosomal protein L4
ACQLHX_01794	1632755	1633051	297	+	J	core	-	50S ribosomal protein L23
ACQLHX_01795	1633052	1633873	822	+	J	core	-	50S ribosomal protein L2
ACQLHX_01796	1633897	1634175	279	+	J	core	-	30S ribosomal protein S19
ACQLHX_01797	1634177	1634527	351	+	J	core	-	50S ribosomal protein L22
ACQLHX_01798	1634543	1635199	657	+	J	core	-	30S ribosomal protein S3
ACQLHX_01799	1635229	1635639	411	+	J	core	-	50S ribosomal protein L16
ACQLHX_01800	1635632	1635853	222	+	J	core	-	uL29 family ribosomal protein
ACQLHX_01801	1635854	1636093	240	+	J	core	-	30S ribosomal protein S17
ACQLHX_01802	1636171	1636539	369	+	J	core	-	50S ribosomal protein L14
ACQLHX_01803	1636541	1636858	318	+	J	core	-	50S ribosomal protein L24
ACQLHX_01804	1636883	1637452	570	+	J	core	-	50S ribosomal protein L5
ACQLHX_01805	1637471	1637776	306	+	J	core	-	30S ribosomal protein S14
ACQLHX_01806	1637799	1638200	402	+	J	core	-	30S ribosomal protein S8
ACQLHX_01807	1638228	1638761	534	+	J	core	-	50S ribosomal protein L6
ACQLHX_01808	1638775	1639149	375	+	J	core	-	50S ribosomal protein L18
ACQLHX_01809	1639170	1639688	519	+	J	core	-	30S ribosomal protein S5
ACQLHX_01810	1639923	1640414	492	+	J	core	-	50S ribosomal protein L15
ACQLHX_01811	1640416	1641723	1308	+	U	core	-	preprotein translocase subunit SecY
ACQLHX_01812	1641732	1642364	633	+	F	core	-	adenylate kinase family protein
ACQLHX_01813	1642444	1642821	378	+	J	core	-	30S ribosomal protein S13
ACQLHX_01814	1642831	1643211	381	+	J	core	-	30S ribosomal protein S11
ACQLHX_01815	1643260	1644288	1029	+	K	core	-	DNA-directed RNA polymerase subunit alpha
ACQLHX_01816	1644307	1644744	438	+	J	core	-	50S ribosomal protein L17
ACQLHX_01817	1644826	1645098	273	+	J	core	-	30S ribosomal protein S20
ACQLHX_01818	1645163	1647223	2061	+	E	core	-	S9 family peptidase
ACQLHX_01819	1647248	1648459	1212	+	H	core	-	5-aminolevulinate synthase
ACQLHX_01820	1648469	1649521	1053	-	S	core	-	AI-2E family transporter
ACQLHX_01821	1649815	1650411	597	+	I	core	-	phosphatidylglycerophosphatase A
ACQLHX_01822	1650471	1650974	504	+	S	core	pseudo	CinA family protein
ACQLHX_01823	1651018	1651920	903	+	F	core	-	FAD-dependent thymidylate synthase
ACQLHX_01824	1652218	1655020	2803	+			-	23S ribosomal RNA
ACQLHX_01825	1655145	1655258	114	+			-	5S ribosomal RNA
ACQLHX_01826	1655476	1656177	702	+	U	core	-	virB8 family protein
ACQLHX_01827	1656167	1656931	765	+	U	core	-	P-type conjugative transfer protein VirB9
ACQLHX_01828	1657202	1657591	390	-	S	core	-	hypothetical protein
ACQLHX_01829	1657703	1658644	942	+	U	core	-	signal recognition particle-docking protein FtsY
ACQLHX_01830	1661606	1662109	504	+	J	core	-	rRNA maturation RNase YbeY
ACQLHX_01831	1662122	1663036	915	+	S	core	-	CBS domain-containing protein
ACQLHX_01832	1663086	1663649	564	-	H	core	-	UbiX family flavin prenyltransferase
ACQLHX_01833	1663676	1663764	89	-			-	tRNA-Ser(gga)
ACQLHX_01834	1664131	1665600	1470	+	T	core	-	PleD family two-component system response regulator
ACQLHX_01835	1666104	1666529	426	-	P	core	-	Co2+/Mg2+ efflux protein ApaG
ACQLHX_01836	1666841	1666951	111	+			-	hypothetical protein
ACQLHX_01837	1666927	1667115	189	+			-	hypothetical protein
ACQLHX_01838	1667484	1668002	519	+	L	repeat	pseudo	RecBCD enzyme subunit RecD
ACQLHX_01839	1668013	1668414	402	-			pseudo	ankyrin repeat domain-containing protein
ACQLHX_01840	1668450	1668626	177	+	S	repeat	pseudo	Rpn family recombination-promoting nuclease/putative transposase
ACQLHX_01841	1668651	1669652	1002	-	U	repeat	pseudo	type IV secretion system DNA-binding domain-containing protein
ACQLHX_01842	1669745	1669939	195	-	U	repeat	pseudo	TraD N-terminal domain-containing protein
ACQLHX_01843	1669945	1670631	687	-	S	repeat	-	tetratricopeptide repeat protein
ACQLHX_01844	1670795	1670989	195	-	S	repeat	pseudo	tetratricopeptide repeat protein
ACQLHX_01845	1671226	1671534	309	-			pseudo	conjugal transfer protein TraG
ACQLHX_01846	1671522	1671641	120	-	S	repeat	pseudo	putative conjugative transfer TraG domain protein
ACQLHX_01847	1671882	1672058	177	-			-	hypothetical protein
ACQLHX_01848	1672133	1672297	165	-	S	repeat	pseudo	type-F conjugative transfer system protein TraW
ACQLHX_01849	1672389	1672544	156	-	S	repeat	pseudo	conjugative transfer domain protein
ACQLHX_01850	1672702	1673718	1017	-	H	core	-	polyprenyl synthetase family protein
ACQLHX_01851	1673738	1675543	1806	-		core	-	hypothetical protein
ACQLHX_01852	1675543	1677087	1545	-	P	core	-	Npt1/Npt2 family nucleotide transporter
ACQLHX_01853	1677240	1678772	1533	-	P	core	-	Npt1/Npt2 family nucleotide transporter
ACQLHX_01854	1679352	1679597	246	-	L	repeat	pseudo	transposase
ACQLHX_01855	1679575	1679772	198	-	L	repeat	pseudo	transposase
ACQLHX_01856	1679964	1680128	165	-			-	hypothetical protein
ACQLHX_01857	1680171	1681922	1752	-	M	core	-	glycosyltransferase family 2 protein
ACQLHX_01858	1681907	1683217	1311	-		core	-	hypothetical protein
ACQLHX_01859	1683196	1684443	1248	-	D	core	-	cell division protein FtsA
ACQLHX_01860	1684618	1684708	91	+			-	tRNA-Ser(tga)
ACQLHX_01861	1684737	1685438	702	-	S	core	-	alpha/beta hydrolase
ACQLHX_01862	1685675	1686088	414	+	K	core	pseudo	Rrf2 family transcriptional regulator
ACQLHX_01863	1686100	1687386	1287	+	E	core	-	cysteine desulfurase family protein
ACQLHX_01864	1687401	1688672	1272	+	E	core	-	IscS subfamily cysteine desulfurase
ACQLHX_01865	1688712	1689137	426	+	C	core	-	Fe-S cluster assembly scaffold IscU
ACQLHX_01866	1689147	1689521	375	+	S	core	-	HesB/IscA family protein
ACQLHX_01867	1689534	1690037	504	+	O	core	-	Fe-S protein assembly co-chaperone HscB
ACQLHX_01868	1690024	1691877	1854	+	O	core	-	Fe-S protein assembly chaperone HscA
ACQLHX_01869	1691894	1692238	345	+	C	core	-	ferredoxin family 2Fe-2S iron-sulfur cluster binding protein
ACQLHX_01870	1692709	1692906	198	-	L	repeat	pseudo	IS5 family transposase
ACQLHX_01871	1692860	1693033	174	-	S	repeat	pseudo	transposase family protein
ACQLHX_01872	1693117	1693509	393	-	L	repeat	pseudo	transposase
ACQLHX_01873	1693647	1694135	489	-	L	repeat	pseudo	IS982 family transposase
ACQLHX_01874	1694959	1695750	792	-		core	-	hypothetical protein
ACQLHX_01875	1696549	1696722	174	+		repeat	pseudo	cell envelope biogenesis protein OmpA
ACQLHX_01876	1696880	1697041	162	+		repeat	pseudo	putative ompA-like autotransporter
ACQLHX_01877	1697528	1697992	465	-	S	repeat	pseudo	IS5 family transposase
ACQLHX_01878	1698021	1698176	156	-	T	repeat	pseudo	ATP-binding protein
ACQLHX_01879	1698452	1699153	702	+		repeat	pseudo	DnaA N-terminal domain-containing protein
ACQLHX_01880	1699150	1700151	1002	+		repeat	pseudo	DnaA N-terminal domain-containing protein
ACQLHX_01881	1700381	1700956	576	+	KT	repeat	-	HD domain-containing protein
ACQLHX_01882	1700994	1701638	645	+	G	repeat	-	ankyrin repeat domain-containing protein
ACQLHX_01883	1701685	1702236	552	+		repeat	-	putative ompA-like autotransporter
ACQLHX_01884	1702270	1703049	780	-	L	repeat	-	DNA adenine methylase
ACQLHX_01885	1703523	1704200	678	+	T	repeat	-	sensor histidine kinase
ACQLHX_01886	1704217	1704624	408	+	T	repeat	pseudo	sensor histidine kinase
ACQLHX_01887	1704688	1705155	468	+	T	repeat	pseudo	sensor histidine kinase
ACQLHX_01888	1705174	1705704	531	+	KT	repeat	-	HD domain-containing protein
ACQLHX_01889	1705701	1705925	225	+	KT	repeat	pseudo	HD domain-containing protein
ACQLHX_01890	1706047	1707045	999	+	S	repeat	-	Rpn family recombination-promoting nuclease/putative transposase
ACQLHX_01891	1707113	1707568	456	-	S	repeat	-	conjugal transfer protein TraD
ACQLHX_01892	1707845	1709359	1515	+	L	repeat	pseudo	AAA family ATPase
ACQLHX_01893	1709465	1709713	249	+	L	repeat	pseudo	AAA family ATPase
ACQLHX_01894	1709764	1710654	891	+	U	repeat	pseudo	AAA family ATPase
ACQLHX_01895	1710919	1711131	213	+		repeat	pseudo	conjugal transfer protein TraI
ACQLHX_01896	1711766	1712656	891	-	U	repeat	pseudo	AAA family ATPase
ACQLHX_01897	1712707	1712955	249	-	L	repeat	pseudo	AAA family ATPase
ACQLHX_01898	1713061	1714575	1515	-	L	repeat	pseudo	AAA family ATPase
ACQLHX_01899	1714852	1715307	456	+	S	repeat	-	conjugal transfer protein TraD
ACQLHX_01900	1715375	1716373	999	-	S	repeat	-	Rpn family recombination-promoting nuclease/putative transposase
ACQLHX_01901	1716495	1716719	225	-	KT	repeat	pseudo	HD domain-containing protein
ACQLHX_01902	1716716	1717246	531	-	KT	repeat	-	HD domain-containing protein
ACQLHX_01903	1717265	1717543	279	-	T	repeat	pseudo	sensor histidine kinase
ACQLHX_01904	1717546	1718202	657	-	T	repeat	pseudo	sensor histidine kinase
ACQLHX_01905	1718210	1718896	687	-	T	repeat	-	sensor histidine kinase
ACQLHX_01906	1719370	1720149	780	+	L	repeat	-	DNA adenine methylase
ACQLHX_01907	1720183	1720686	504	-		repeat	-	putative ompA-like autotransporter
ACQLHX_01908	1720788	1721417	630	-	G	repeat	-	ankyrin repeat domain-containing protein
ACQLHX_01909	1721652	1723100	1449	-	L	repeat	-	replicative DNA helicase
ACQLHX_01910	1723109	1724206	1098	-		repeat	pseudo	DnaA N-terminal domain-containing protein
ACQLHX_01911	1724238	1724825	588	-		repeat	pseudo	DnaA N-terminal domain-containing protein
ACQLHX_01912	1725250	1725492	243	+	L	repeat	pseudo	helix-turn-helix domain-containing protein
ACQLHX_01913	1725538	1725723	186	+	L	repeat	pseudo	IS630 transposase-related protein
ACQLHX_01914	1725696	1726109	414	+	L	repeat	-	transposase
ACQLHX_01915	1726136	1726360	225	+	L	repeat	pseudo	transposase
ACQLHX_01916	1727096	1727248	153	-			-	hypothetical protein
ACQLHX_01917	1727914	1728354	441	-	G	repeat	pseudo	ankyrin repeat domain-containing protein
ACQLHX_01918	1728960	1729625	666	+			pseudo	hypothetical protein
ACQLHX_01919	1729929	1730933	1005	+			pseudo	hypothetical protein
ACQLHX_01920	1731213	1731506	294	-	L		pseudo	transposase
ACQLHX_01921	1732638	1733576	939	-	J	core	-	RluA family pseudouridine synthase
ACQLHX_01922	1733560	1734432	873	-	L	core	-	DNA polymerase III subunit delta'
ACQLHX_01923	1734456	1734983	528	-	C	core	-	inorganic diphosphatase
ACQLHX_01924	1735067	1735498	432	-	T	core	-	RNA polymerase-binding protein DksA
ACQLHX_01925	1735533	1736471	939	-	L	core	-	tyrosine recombinase XerC
ACQLHX_01926	1736495	1737838	1344	-	J	core	-	tRNA uridine-5-carboxymethylaminomethyl(34) synthesis GTPase MnmE
ACQLHX_01927	1737918	1742843	4926	+	E	core	-	NAD-glutamate dehydrogenase domain-containing protein
ACQLHX_01928	1743348	1743611	264	+	L	repeat	pseudo	IS982 family transposase
ACQLHX_01929	1743827	1744123	297	+	L	repeat	pseudo	IS982 family transposase
ACQLHX_01930	1744846	1745325	480	+	K	core	-	transcription elongation factor GreA
ACQLHX_01931	1745372	1746271	900	+	K	core	-	RNA polymerase sigma factor RpoH
ACQLHX_01932	1746627	1746923	297	+	L		pseudo	transposase
ACQLHX_01933	1747224	1747766	543	-	S	core	-	copper chaperone PCu(A)C
ACQLHX_01934	1748049	1748219	171	+			pseudo	hypothetical protein
ACQLHX_01935	1749982	1750419	438	-	S	repeat	pseudo	IS5 family transposase
ACQLHX_01936	1750854	1752341	1488	-	S		-	ankyrin repeat domain-containing protein
ACQLHX_01937	1752540	1753025	486	+	U	repeat	pseudo	TraC family protein
ACQLHX_01938	1753267	1754355	1089	+	U	repeat	pseudo	TraC family protein
ACQLHX_01939	1754352	1755011	660	+	S	repeat	-	type-F conjugative transfer system protein TraW
ACQLHX_01940	1755102	1755275	174	+		repeat	-	hypothetical protein
ACQLHX_01941	1755309	1756160	852	+	S	repeat	-	TrbC family F-type conjugative pilus assembly protein
ACQLHX_01942	1756102	1756434	333	+	S	repeat	pseudo	type-F conjugative transfer system pilin assembly protein TrbC
ACQLHX_01943	1756431	1756757	327	+	S	repeat	pseudo	conjugal transfer protein TraN
ACQLHX_01944	1756738	1757028	291	+	S	repeat	pseudo	conjugal transfer protein TraN
ACQLHX_01945	1757040	1757456	417	+	CO		pseudo	conjugal transfer protein TraF
ACQLHX_01946	1758060	1758440	381	+	U	core	-	preprotein translocase subunit YajC
ACQLHX_01947	1758437	1759999	1563	+	U	core	-	protein translocase subunit SecD
ACQLHX_01948	1760917	1761033	117	-	S	repeat	pseudo	IS5 family transposase
ACQLHX_01949	1761099	1761206	108	+		repeat	pseudo	IS5 family transposase
ACQLHX_01950	1761181	1761537	357	+	S	repeat	pseudo	IS5 family transposase
ACQLHX_01951	1761549	1761752	204	+	L	repeat	pseudo	transposase family protein
ACQLHX_01952	1761854	1761961	108	-	S	repeat	pseudo	IS5 family transposase
ACQLHX_01953	1762343	1763545	1203	-	E	core	-	pyridoxal phosphate-dependent aminotransferase
ACQLHX_01954	1763652	1764689	1038	+	S	core	-	methyltransferase domain-containing protein
ACQLHX_01955	1764749	1765582	834	+	M	core	-	VacJ family lipoprotein
ACQLHX_01956	1765585	1766169	585	+	Q	core	-	phospholipid-binding protein MlaC
ACQLHX_01957	1766197	1767399	1203	+	H	core	-	radical SAM family heme chaperone HemW
ACQLHX_01958	1767439	1767951	513	+		core	-	pyrimidine dimer DNA glycosylase/endonuclease V
ACQLHX_01959	1768011	1768736	726	+	L	core	-	DNA repair protein RecO
ACQLHX_01960	1769533	1769856	324	-	S	core	-	DUF721 domain-containing protein
ACQLHX_01961	1769894	1770574	681	-	E	core	-	RadC family protein
ACQLHX_01962	1770823	1771194	372	+	J	core	-	30S ribosomal protein S12
ACQLHX_01963	1771219	1771740	522	+	J		-	30S ribosomal protein S7
ACQLHX_01964	1771744	1773870	2127	+	J	core	-	elongation factor G
ACQLHX_01965	1774131	1775606	1476	+	J	core	pseudo	S1 RNA-binding domain-containing protein
ACQLHX_01966	1776576	1776737	162	+	S	repeat	pseudo	IS5 family transposase
ACQLHX_01967	1776792	1776968	177	+	S	repeat	pseudo	transposase family protein
ACQLHX_01968	1776922	1777119	198	+	L	repeat	pseudo	IS5 family transposase
ACQLHX_01969	1777958	1778131	174	-	S	repeat	pseudo	IS5 family transposase
ACQLHX_01970	1779382	1779603	222	-	K	core	-	cold-shock protein
ACQLHX_01971	1781341	1782207	867	+	S	core	-	YgfZ/GcvT domain-containing protein
ACQLHX_01972	1782748	1784571	1824	+			-	hypothetical protein
ACQLHX_01973	1784807	1785178	372	+	FG	core	-	HIT domain-containing protein
ACQLHX_01974	1785238	1786275	1038	+	E	core	-	aspartate-semialdehyde dehydrogenase
ACQLHX_01975	1786416	1787354	939	-	H	core	-	heme o synthase
ACQLHX_01976	1787366	1788952	1587	-	C	core	-	cytochrome c oxidase subunit I
ACQLHX_01977	1789146	1790567	1422	-	S	core	-	phage terminase large subunit
ACQLHX_01978	1790897	1791520	624	+	J	core	-	50S ribosomal protein L25/general stress protein Ctc
ACQLHX_01979	1791520	1792080	561	+	J	core	-	aminoacyl-tRNA hydrolase
ACQLHX_01980	1792090	1793190	1101	+	J	core	-	redox-regulated ATPase YchF
ACQLHX_01981	1793238	1793399	162	-			-	hypothetical protein
ACQLHX_01982	1794327	1795121	795	+	L	core	-	exodeoxyribonuclease III
ACQLHX_01983	1795608	1795730	123	+			-	hypothetical protein
ACQLHX_01984	1796282	1796593	312	+		repeat	pseudo	putative ompA-like autotransporter
ACQLHX_01985	1796806	1797144	339	-	L	repeat	pseudo	IS630 family transposase
ACQLHX_01986	1797747	1797920	174	-		repeat	pseudo	hypothetical protein
ACQLHX_01987	1798853	1799401	549	-	C	core	-	c-type cytochrome
ACQLHX_01988	1799649	1800608	960	+	O	core	-	SPFH domain-containing protein
ACQLHX_01989	1801057	1801179	123	-			-	transposase
ACQLHX_01990	1801724	1801843	120	+	L	repeat	pseudo	IS630 family transposase
ACQLHX_01991	1802442	1802627	186	+	L	repeat	pseudo	transposase
ACQLHX_01992	1802628	1802891	264	+	L	repeat	pseudo	transposase
ACQLHX_01993	1802876	1803160	285	-	H		pseudo	repeat-containing protein D
ACQLHX_01994	1804710	1804805	96	+			pseudo	hypothetical protein
ACQLHX_01995	1805173	1806207	1035	-	D	core	-	P-loop NTPase
ACQLHX_01996	1806386	1807441	1056	+	O	core	-	FtsH protease activity modulator HflK
ACQLHX_01997	1807467	1808333	867	+	O	core	-	protease modulator HflC
ACQLHX_01998	1808351	1809751	1401	+	M	core	-	DegP-like serine protease TSA47
[truncated: 78 more rows]
