# Supplementary material for: A Compact Closed Genome of Orientia tsutsugamushi from Hainan Island, China Provides a TA763_A Reference and Reveals Repeat-Driven Remodeling
Source: Pathogens. 2026 Mar 16;15(3):318. doi: 10.3390/pathogens15030318 (PMC13029110; doi:10.3390/pathogens15030318)
Supplement: Supplementary file 1 [file pathogens-15-00318-s001.zip › Table S3.xlsx]

## Sheet: LHY19_genome_pse_tag_and_reason
Table S3. Category of pseudogenes in HMU_001 genome.
ID	Category
ACQLHX_00004	Truncated gene
ACQLHX_00008	Truncated gene
ACQLHX_00011	Split gene
ACQLHX_00012	Split gene
ACQLHX_00019	Truncated gene
ACQLHX_00021	Truncated gene
ACQLHX_00022	Truncated gene
ACQLHX_00023	Split gene
ACQLHX_00024	Split gene
ACQLHX_00025	Truncated gene
ACQLHX_00027	Truncated gene
ACQLHX_00029	Truncated gene
ACQLHX_00030	Split gene
ACQLHX_00031	Split gene
ACQLHX_00032	Split gene
ACQLHX_00033	Split gene
ACQLHX_00034	Truncated gene
ACQLHX_00035	Truncated gene
ACQLHX_00036	Truncated gene
ACQLHX_00038	Truncated gene
ACQLHX_00039	Truncated gene
ACQLHX_00040	Split gene
ACQLHX_00041	Split gene
ACQLHX_00042	Truncated gene
ACQLHX_00043	Truncated gene
ACQLHX_00044	Truncated gene
ACQLHX_00045	Split gene
ACQLHX_00046	Split gene
ACQLHX_00047	Truncated gene
ACQLHX_00061	Truncated gene
ACQLHX_00071	Truncated gene
ACQLHX_00072	Split gene
ACQLHX_00073	Split gene
ACQLHX_00076	Truncated gene
ACQLHX_00077	Truncated gene
ACQLHX_00078	Truncated gene
ACQLHX_00080	Truncated gene
ACQLHX_00081	Truncated gene
ACQLHX_00082	Truncated gene
ACQLHX_00083	Split gene
ACQLHX_00084	Split gene
ACQLHX_00086	Truncated gene
ACQLHX_00088	Truncated gene
ACQLHX_00089	Truncated gene
ACQLHX_00090	Split gene
ACQLHX_00091	Split gene
ACQLHX_00093	Truncated gene
ACQLHX_00096	Truncated gene
ACQLHX_00097	Truncated gene
ACQLHX_00098	Truncated gene
ACQLHX_00102	Split gene
ACQLHX_00103	Split gene
ACQLHX_00104	Split gene
ACQLHX_00105	Split gene
ACQLHX_00106	Truncated gene
ACQLHX_00107	Truncated gene
ACQLHX_00108	Truncated gene
ACQLHX_00110	Truncated gene
ACQLHX_00111	Truncated gene
ACQLHX_00113	Split gene
ACQLHX_00114	Split gene
ACQLHX_00116	Split gene
ACQLHX_00117	Split gene
ACQLHX_00118	Split gene
ACQLHX_00119	Split gene
ACQLHX_00122	Split gene
ACQLHX_00123	Split gene
ACQLHX_00124	Truncated gene
ACQLHX_00125	Truncated gene
ACQLHX_00127	Truncated gene
ACQLHX_00128	Truncated gene
ACQLHX_00131	Truncated gene
ACQLHX_00132	Truncated gene
ACQLHX_00138	Truncated gene
ACQLHX_00139	Split gene
ACQLHX_00140	Split gene
ACQLHX_00141	Truncated gene
ACQLHX_00142	Split gene
ACQLHX_00143	Split gene
ACQLHX_00144	Truncated gene
ACQLHX_00147	Truncated gene
ACQLHX_00154	Split gene
ACQLHX_00155	Split gene
ACQLHX_00156	Truncated gene
ACQLHX_00157	Truncated gene
ACQLHX_00158	Truncated gene
ACQLHX_00159	Truncated gene
ACQLHX_00167	Truncated gene
ACQLHX_00169	Truncated gene
ACQLHX_00170	Truncated gene
ACQLHX_00171	Truncated gene
ACQLHX_00172	Truncated gene
ACQLHX_00173	Truncated gene
ACQLHX_00174	Truncated gene
ACQLHX_00177	Truncated gene
ACQLHX_00178	Split gene
ACQLHX_00179	Split gene
ACQLHX_00181	Truncated gene
ACQLHX_00182	Truncated gene
ACQLHX_00183	Truncated gene
ACQLHX_00184	Truncated gene
ACQLHX_00185	Truncated gene
ACQLHX_00186	Split gene
ACQLHX_00189	Split gene
ACQLHX_00190	Split gene
ACQLHX_00191	Truncated gene
ACQLHX_00192	Truncated gene
ACQLHX_00193	Split gene
ACQLHX_00194	Split gene
ACQLHX_00195	Truncated gene
ACQLHX_00196	Truncated gene
ACQLHX_00197	Truncated gene
ACQLHX_00200	Truncated gene
ACQLHX_00201	Truncated gene
ACQLHX_00203	Truncated gene
ACQLHX_00204	Truncated gene
ACQLHX_00206	Truncated gene
ACQLHX_00207	Truncated gene
ACQLHX_00208	Truncated gene
ACQLHX_00222	Truncated gene
ACQLHX_00223	Truncated gene
ACQLHX_00224	Truncated gene
ACQLHX_00229	Truncated gene
ACQLHX_00230	Truncated gene
ACQLHX_00231	Truncated gene
ACQLHX_00232	Truncated gene
ACQLHX_00236	Truncated gene
ACQLHX_00243	Truncated gene
ACQLHX_00246	Truncated gene
ACQLHX_00249	Truncated gene
ACQLHX_00250	Truncated gene
ACQLHX_00252	Split gene
ACQLHX_00253	Split gene
ACQLHX_00255	Truncated gene
ACQLHX_00256	Truncated gene
ACQLHX_00257	Truncated gene
ACQLHX_00258	Split gene
ACQLHX_00259	Split gene
ACQLHX_00260	Truncated gene
ACQLHX_00261	Split gene
ACQLHX_00262	Split gene
ACQLHX_00267	Split gene
ACQLHX_00268	Split gene
ACQLHX_00269	Truncated gene
ACQLHX_00270	Truncated gene
ACQLHX_00271	Split gene
ACQLHX_00272	Split gene
ACQLHX_00273	Split gene
ACQLHX_00274	Split gene
ACQLHX_00275	Split gene
ACQLHX_00276	Split gene
ACQLHX_00279	Truncated gene
ACQLHX_00280	Split gene
ACQLHX_00281	Split gene
ACQLHX_00282	Truncated gene
ACQLHX_00283	Truncated gene
ACQLHX_00284	Truncated gene
ACQLHX_00288	Split gene
ACQLHX_00289	Split gene
ACQLHX_00290	Truncated gene
ACQLHX_00291	Truncated gene
ACQLHX_00292	Truncated gene
ACQLHX_00294	Truncated gene
ACQLHX_00295	Truncated gene
ACQLHX_00296	Split gene
ACQLHX_00297	Split gene
ACQLHX_00299	Split gene
ACQLHX_00300	Split gene
ACQLHX_00301	Split gene
ACQLHX_00302	Truncated gene
ACQLHX_00305	Truncated gene
ACQLHX_00307	Truncated gene
ACQLHX_00309	Truncated gene
ACQLHX_00310	Truncated gene
ACQLHX_00311	Split gene
ACQLHX_00312	Split gene
ACQLHX_00313	Truncated gene
ACQLHX_00315	Truncated gene
ACQLHX_00316	Truncated gene
ACQLHX_00317	Truncated gene
ACQLHX_00319	Truncated gene
ACQLHX_00330	Truncated gene
ACQLHX_00331	Truncated gene
ACQLHX_00332	Split gene
ACQLHX_00333	Split gene
ACQLHX_00334	Truncated gene
ACQLHX_00335	Truncated gene
ACQLHX_00336	Truncated gene
ACQLHX_00337	Truncated gene
ACQLHX_00340	Split gene
ACQLHX_00341	Split gene
ACQLHX_00342	Truncated gene
ACQLHX_00343	Truncated gene
ACQLHX_00344	Truncated gene
ACQLHX_00345	Truncated gene
ACQLHX_00346	Truncated gene
ACQLHX_00347	Truncated gene
ACQLHX_00348	Truncated gene
ACQLHX_00349	Truncated gene
ACQLHX_00350	Truncated gene
ACQLHX_00352	Truncated gene
ACQLHX_00353	Truncated gene
ACQLHX_00354	Truncated gene
ACQLHX_00367	Truncated gene
ACQLHX_00368	Truncated gene
ACQLHX_00381	Truncated gene
ACQLHX_00382	Truncated gene
ACQLHX_00383	Truncated gene
ACQLHX_00385	Truncated gene
ACQLHX_00386	Split gene
ACQLHX_00387	Split gene
ACQLHX_00388	Split gene
ACQLHX_00389	Split gene
ACQLHX_00394	Split gene
ACQLHX_00395	Split gene
ACQLHX_00396	Split gene
ACQLHX_00421	Truncated gene
ACQLHX_00423	Truncated gene
ACQLHX_00425	Truncated gene
ACQLHX_00426	Truncated gene
ACQLHX_00428	Split gene
ACQLHX_00429	Split gene
ACQLHX_00430	Truncated gene
ACQLHX_00431	Truncated gene
ACQLHX_00436	Truncated gene
ACQLHX_00438	Split gene
ACQLHX_00439	Split gene
ACQLHX_00441	Truncated gene
ACQLHX_00442	Split gene
ACQLHX_00443	Split gene
ACQLHX_00444	Truncated gene
ACQLHX_00446	Truncated gene
ACQLHX_00449	Split gene
ACQLHX_00450	Split gene
ACQLHX_00456	Truncated gene
ACQLHX_00457	Truncated gene
ACQLHX_00458	Truncated gene
ACQLHX_00459	Split gene
ACQLHX_00460	Split gene
ACQLHX_00461	Split gene
ACQLHX_00462	Split gene
ACQLHX_00463	Split gene
ACQLHX_00464	Split gene
ACQLHX_00466	Truncated gene
ACQLHX_00467	Truncated gene
ACQLHX_00468	Truncated gene
ACQLHX_00471	Truncated gene
ACQLHX_00472	Split gene
ACQLHX_00473	Split gene
ACQLHX_00475	Truncated gene
ACQLHX_00478	Split gene
ACQLHX_00479	Split gene
ACQLHX_00480	Split gene
ACQLHX_00481	Split gene
ACQLHX_00482	Truncated gene
ACQLHX_00483	Truncated gene
ACQLHX_00484	Truncated gene
ACQLHX_00485	Split gene
ACQLHX_00497	Truncated gene
ACQLHX_00498	Truncated gene
ACQLHX_00499	Split gene
ACQLHX_00500	Split gene
ACQLHX_00501	Truncated gene
ACQLHX_00502	Truncated gene
ACQLHX_00504	Truncated gene
ACQLHX_00505	Truncated gene
ACQLHX_00506	Truncated gene
ACQLHX_00507	Split gene
ACQLHX_00508	Split gene
ACQLHX_00510	Truncated gene
ACQLHX_00511	Truncated gene
ACQLHX_00512	Truncated gene
ACQLHX_00514	Truncated gene
ACQLHX_00515	Truncated gene
ACQLHX_00516	Split gene
ACQLHX_00517	Split gene
ACQLHX_00519	Truncated gene
ACQLHX_00520	Truncated gene
ACQLHX_00521	Truncated gene
ACQLHX_00525	Truncated gene
ACQLHX_00526	Truncated gene
ACQLHX_00527	Truncated gene
ACQLHX_00528	Truncated gene
ACQLHX_00529	Truncated gene
ACQLHX_00534	Truncated gene
ACQLHX_00535	Split gene
ACQLHX_00536	Split gene
ACQLHX_00537	Split gene
ACQLHX_00538	Split gene
ACQLHX_00561	Truncated gene
ACQLHX_00568	Truncated gene
ACQLHX_00569	Truncated gene
ACQLHX_00573	Truncated gene
ACQLHX_00575	Truncated gene
ACQLHX_00576	Split gene
ACQLHX_00577	Split gene
ACQLHX_00578	Split gene
ACQLHX_00579	Split gene
ACQLHX_00581	Split gene
ACQLHX_00582	Split gene
ACQLHX_00583	Truncated gene
ACQLHX_00585	Split gene
ACQLHX_00586	Split gene
ACQLHX_00588	Truncated gene
ACQLHX_00589	Truncated gene
ACQLHX_00592	Truncated gene
ACQLHX_00593	Split gene
ACQLHX_00594	Split gene
ACQLHX_00595	Split gene
ACQLHX_00597	Truncated gene
ACQLHX_00600	Truncated gene
ACQLHX_00604	Split gene
ACQLHX_00605	Split gene
ACQLHX_00617	Truncated gene
ACQLHX_00622	Split gene
ACQLHX_00623	Split gene
ACQLHX_00624	Split gene
ACQLHX_00625	Split gene
ACQLHX_00626	Split gene
ACQLHX_00627	Split gene
ACQLHX_00629	Truncated gene
ACQLHX_00630	Truncated gene
ACQLHX_00632	Truncated gene
ACQLHX_00633	Split gene
ACQLHX_00634	Split gene
ACQLHX_00635	Truncated gene
ACQLHX_00636	Truncated gene
ACQLHX_00638	Truncated gene
ACQLHX_00639	Truncated gene
ACQLHX_00664	Truncated gene
ACQLHX_00666	Split gene
ACQLHX_00667	Split gene
ACQLHX_00670	Truncated gene
ACQLHX_00673	Truncated gene
ACQLHX_00677	Truncated gene
ACQLHX_00678	Split gene
ACQLHX_00679	Split gene
ACQLHX_00680	Split gene
ACQLHX_00681	Split gene
ACQLHX_00682	Truncated gene
ACQLHX_00685	Truncated gene
ACQLHX_00686	Truncated gene
ACQLHX_00687	Truncated gene
ACQLHX_00689	Truncated gene
ACQLHX_00691	Split gene
ACQLHX_00692	Split gene
ACQLHX_00693	Truncated gene
ACQLHX_00696	Split gene
ACQLHX_00699	Truncated gene
ACQLHX_00704	Split gene
ACQLHX_00705	Split gene
ACQLHX_00707	Truncated gene
ACQLHX_00708	Truncated gene
ACQLHX_00709	Split gene
ACQLHX_00710	Split gene
ACQLHX_00714	Split gene
ACQLHX_00715	Split gene
ACQLHX_00716	Truncated gene
ACQLHX_00717	Truncated gene
ACQLHX_00718	Truncated gene
ACQLHX_00719	Truncated gene
ACQLHX_00720	Truncated gene
ACQLHX_00721	Split gene
ACQLHX_00722	Split gene
ACQLHX_00743	Truncated gene
ACQLHX_00744	Truncated gene
ACQLHX_00745	Truncated gene
ACQLHX_00746	Split gene
ACQLHX_00747	Split gene
ACQLHX_00749	Split gene
ACQLHX_00750	Split gene
ACQLHX_00754	Split gene
ACQLHX_00755	Split gene
ACQLHX_00762	Truncated gene
ACQLHX_00768	Truncated gene
ACQLHX_00769	Truncated gene
ACQLHX_00771	Truncated gene
ACQLHX_00772	Truncated gene
ACQLHX_00781	Split gene
ACQLHX_00782	Split gene
ACQLHX_00783	Split gene
ACQLHX_00784	Truncated gene
ACQLHX_00787	Split gene
ACQLHX_00788	Split gene
ACQLHX_00789	Truncated gene
ACQLHX_00795	Truncated gene
ACQLHX_00798	Truncated gene
ACQLHX_00801	Truncated gene
ACQLHX_00802	Truncated gene
ACQLHX_00803	Split gene
ACQLHX_00804	Split gene
ACQLHX_00806	Truncated gene
ACQLHX_00807	Truncated gene
ACQLHX_00824	Truncated gene
ACQLHX_00826	Truncated gene
ACQLHX_00828	Truncated gene
ACQLHX_00829	Split gene
ACQLHX_00830	Split gene
ACQLHX_00831	Truncated gene
ACQLHX_00832	Truncated gene
ACQLHX_00833	Truncated gene
ACQLHX_00844	Truncated gene
ACQLHX_00847	Split gene
ACQLHX_00848	Split gene
ACQLHX_00849	Truncated gene
ACQLHX_00850	Split gene
ACQLHX_00851	Split gene
ACQLHX_00852	Truncated gene
ACQLHX_00854	Truncated gene
ACQLHX_00855	Truncated gene
ACQLHX_00859	Split gene
ACQLHX_00860	Split gene
ACQLHX_00864	Split gene
ACQLHX_00865	Split gene
ACQLHX_00866	Truncated gene
ACQLHX_00868	Split gene
ACQLHX_00869	Split gene
ACQLHX_00870	Truncated gene
ACQLHX_00871	Truncated gene
ACQLHX_00873	Split gene
ACQLHX_00874	Split gene
ACQLHX_00878	Truncated gene
ACQLHX_00883	Split gene
ACQLHX_00884	Split gene
ACQLHX_00885	Split gene
ACQLHX_00886	Split gene
ACQLHX_00887	Split gene
ACQLHX_00888	Split gene
ACQLHX_00889	Split gene
ACQLHX_00891	Truncated gene
ACQLHX_00893	Truncated gene
ACQLHX_00894	Truncated gene
ACQLHX_00895	Truncated gene
ACQLHX_00898	Truncated gene
ACQLHX_00901	Truncated gene
ACQLHX_00914	Truncated gene
ACQLHX_00916	Truncated gene
ACQLHX_00917	Split gene
ACQLHX_00918	Split gene
ACQLHX_00919	Split gene
ACQLHX_00920	Split gene
ACQLHX_00921	Truncated gene
ACQLHX_00922	Truncated gene
ACQLHX_00923	Truncated gene
ACQLHX_00925	Truncated gene
ACQLHX_00926	Truncated gene
ACQLHX_00928	Truncated gene
ACQLHX_00929	Split gene
ACQLHX_00930	Split gene
ACQLHX_00931	Truncated gene
ACQLHX_00933	Truncated gene
ACQLHX_00935	Truncated gene
ACQLHX_00937	Split gene
ACQLHX_00938	Split gene
ACQLHX_00939	Truncated gene
ACQLHX_00941	Truncated gene
ACQLHX_00942	Split gene
ACQLHX_00943	Split gene
ACQLHX_00944	Split gene
ACQLHX_00945	Split gene
ACQLHX_00948	Split gene
ACQLHX_00949	Split gene
ACQLHX_00956	Truncated gene
ACQLHX_00957	Truncated gene
ACQLHX_00958	Truncated gene
ACQLHX_00960	Split gene
ACQLHX_00961	Split gene
ACQLHX_00965	Truncated gene
ACQLHX_00966	Truncated gene
ACQLHX_00967	Truncated gene
ACQLHX_00969	Truncated gene
ACQLHX_00970	Truncated gene
ACQLHX_00973	Truncated gene
ACQLHX_00974	Truncated gene
ACQLHX_00975	Truncated gene
ACQLHX_00976	Truncated gene
ACQLHX_00987	Truncated gene
ACQLHX_00995	Truncated gene
ACQLHX_00996	Truncated gene
ACQLHX_00998	Truncated gene
ACQLHX_01001	Truncated gene
ACQLHX_01002	Truncated gene
ACQLHX_01003	Truncated gene
ACQLHX_01006	Truncated gene
ACQLHX_01007	Truncated gene
ACQLHX_01008	Truncated gene
ACQLHX_01009	Split gene
ACQLHX_01010	Split gene
ACQLHX_01017	Truncated gene
ACQLHX_01018	Truncated gene
ACQLHX_01019	Truncated gene
ACQLHX_01020	Truncated gene
ACQLHX_01021	Split gene
ACQLHX_01022	Split gene
ACQLHX_01023	Truncated gene
ACQLHX_01024	Split gene
ACQLHX_01025	Split gene
ACQLHX_01027	Split gene
ACQLHX_01028	Split gene
ACQLHX_01029	Truncated gene
ACQLHX_01031	Split gene
ACQLHX_01032	Split gene
ACQLHX_01034	Truncated gene
ACQLHX_01035	Truncated gene
ACQLHX_01037	Truncated gene
ACQLHX_01039	Truncated gene
ACQLHX_01040	Truncated gene
ACQLHX_01041	Truncated gene
ACQLHX_01042	Split gene
ACQLHX_01043	Split gene
ACQLHX_01044	Split gene
ACQLHX_01045	Truncated gene
ACQLHX_01047	Split gene
ACQLHX_01048	Split gene
ACQLHX_01049	Split gene
ACQLHX_01050	Truncated gene
ACQLHX_01053	Truncated gene
ACQLHX_01054	Truncated gene
ACQLHX_01055	Truncated gene
ACQLHX_01057	Truncated gene
ACQLHX_01058	Truncated gene
ACQLHX_01059	Split gene
ACQLHX_01060	Split gene
ACQLHX_01061	Truncated gene
ACQLHX_01062	Truncated gene
ACQLHX_01063	Truncated gene
ACQLHX_01069	Truncated gene
ACQLHX_01070	Truncated gene
ACQLHX_01072	Split gene
ACQLHX_01073	Split gene
ACQLHX_01074	Split gene
ACQLHX_01075	Split gene
ACQLHX_01076	Truncated gene
ACQLHX_01077	Truncated gene
ACQLHX_01078	Truncated gene
ACQLHX_01079	Truncated gene
ACQLHX_01080	Truncated gene
ACQLHX_01081	Truncated gene
ACQLHX_01084	Split gene
ACQLHX_01085	Split gene
ACQLHX_01086	Truncated gene
ACQLHX_01087	Truncated gene
ACQLHX_01088	Split gene
ACQLHX_01089	Split gene
ACQLHX_01090	Truncated gene
ACQLHX_01097	Truncated gene
ACQLHX_01099	Truncated gene
ACQLHX_01100	Truncated gene
ACQLHX_01101	Truncated gene
ACQLHX_01102	Truncated gene
ACQLHX_01103	Split gene
ACQLHX_01104	Split gene
ACQLHX_01105	Split gene
ACQLHX_01106	Truncated gene
ACQLHX_01107	Truncated gene
ACQLHX_01113	Truncated gene
ACQLHX_01114	Truncated gene
ACQLHX_01120	Truncated gene
ACQLHX_01123	Split gene
ACQLHX_01124	Split gene
ACQLHX_01125	Split gene
ACQLHX_01126	Split gene
ACQLHX_01127	Truncated gene
ACQLHX_01130	Truncated gene
ACQLHX_01131	Split gene
ACQLHX_01132	Split gene
ACQLHX_01136	Truncated gene
ACQLHX_01137	Truncated gene
ACQLHX_01138	Truncated gene
ACQLHX_01139	Truncated gene
ACQLHX_01140	Truncated gene
ACQLHX_01141	Split gene
ACQLHX_01142	Split gene
ACQLHX_01143	Split gene
ACQLHX_01144	Split gene
ACQLHX_01148	Split gene
ACQLHX_01149	Split gene
ACQLHX_01155	Split gene
ACQLHX_01156	Split gene
ACQLHX_01160	Truncated gene
ACQLHX_01161	Truncated gene
ACQLHX_01163	Truncated gene
ACQLHX_01164	Truncated gene
ACQLHX_01165	Truncated gene
ACQLHX_01166	Truncated gene
ACQLHX_01168	Truncated gene
ACQLHX_01170	Truncated gene
ACQLHX_01171	Split gene
ACQLHX_01172	Split gene
ACQLHX_01173	Split gene
ACQLHX_01174	Truncated gene
ACQLHX_01175	Truncated gene
ACQLHX_01176	Truncated gene
ACQLHX_01177	Truncated gene
ACQLHX_01185	Truncated gene
ACQLHX_01186	Truncated gene
ACQLHX_01190	Truncated gene
ACQLHX_01199	Split gene
ACQLHX_01200	Split gene
ACQLHX_01205	Truncated gene
ACQLHX_01206	Truncated gene
ACQLHX_01217	Truncated gene
ACQLHX_01219	Truncated gene
ACQLHX_01220	Truncated gene
ACQLHX_01221	Truncated gene
ACQLHX_01225	Truncated gene
ACQLHX_01226	Truncated gene
ACQLHX_01227	Truncated gene
ACQLHX_01230	Truncated gene
ACQLHX_01231	Truncated gene
ACQLHX_01237	Split gene
ACQLHX_01238	Split gene
ACQLHX_01240	Truncated gene
ACQLHX_01245	Truncated gene
ACQLHX_01246	Truncated gene
ACQLHX_01247	Split gene
ACQLHX_01248	Split gene
ACQLHX_01250	Truncated gene
ACQLHX_01251	Truncated gene
ACQLHX_01253	Split gene
ACQLHX_01255	Truncated gene
ACQLHX_01256	Split gene
ACQLHX_01257	Truncated gene
ACQLHX_01258	Truncated gene
ACQLHX_01260	Truncated gene
ACQLHX_01261	Truncated gene
ACQLHX_01262	Split gene
ACQLHX_01263	Split gene
ACQLHX_01266	Truncated gene
ACQLHX_01267	Split gene
ACQLHX_01268	Split gene
ACQLHX_01277	Split gene
ACQLHX_01278	Split gene
ACQLHX_01281	Truncated gene
ACQLHX_01282	Split gene
ACQLHX_01283	Split gene
ACQLHX_01285	Truncated gene
ACQLHX_01286	Truncated gene
ACQLHX_01297	Truncated gene
ACQLHX_01300	Truncated gene
ACQLHX_01301	Split gene
ACQLHX_01302	Split gene
ACQLHX_01309	Truncated gene
ACQLHX_01310	Truncated gene
ACQLHX_01311	Truncated gene
ACQLHX_01312	Truncated gene
ACQLHX_01318	Truncated gene
ACQLHX_01319	Truncated gene
ACQLHX_01320	Truncated gene
ACQLHX_01321	Split gene
ACQLHX_01322	Split gene
ACQLHX_01323	Split gene
ACQLHX_01324	Split gene
ACQLHX_01325	Split gene
ACQLHX_01326	Split gene
ACQLHX_01327	Split gene
ACQLHX_01332	Truncated gene
ACQLHX_01333	Truncated gene
ACQLHX_01334	Split gene
ACQLHX_01335	Split gene
ACQLHX_01349	Truncated gene
ACQLHX_01350	Truncated gene
ACQLHX_01351	Truncated gene
ACQLHX_01355	Truncated gene
ACQLHX_01356	Truncated gene
ACQLHX_01358	Truncated gene
ACQLHX_01359	Split gene
ACQLHX_01360	Truncated gene
ACQLHX_01361	Truncated gene
ACQLHX_01362	Truncated gene
ACQLHX_01363	Truncated gene
ACQLHX_01365	Truncated gene
ACQLHX_01371	Truncated gene
ACQLHX_01376	Split gene
ACQLHX_01377	Split gene
ACQLHX_01379	Truncated gene
ACQLHX_01388	Truncated gene
ACQLHX_01389	Truncated gene
ACQLHX_01391	Truncated gene
ACQLHX_01392	Truncated gene
ACQLHX_01398	Truncated gene
ACQLHX_01403	Truncated gene
ACQLHX_01408	Truncated gene
ACQLHX_01409	Truncated gene
ACQLHX_01410	Truncated gene
ACQLHX_01411	Truncated gene
ACQLHX_01413	Truncated gene
ACQLHX_01416	Truncated gene
ACQLHX_01426	Truncated gene
ACQLHX_01431	Split gene
ACQLHX_01432	Split gene
ACQLHX_01433	Truncated gene
ACQLHX_01435	Truncated gene
ACQLHX_01436	Truncated gene
ACQLHX_01437	Truncated gene
ACQLHX_01442	Split gene
ACQLHX_01443	Split gene
ACQLHX_01444	Truncated gene
ACQLHX_01449	Truncated gene
ACQLHX_01451	Truncated gene
ACQLHX_01452	Truncated gene
ACQLHX_01453	Truncated gene
ACQLHX_01454	Truncated gene
ACQLHX_01455	Truncated gene
ACQLHX_01456	Truncated gene
ACQLHX_01457	Truncated gene
ACQLHX_01458	Truncated gene
ACQLHX_01462	Truncated gene
ACQLHX_01465	Truncated gene
ACQLHX_01467	Truncated gene
ACQLHX_01472	Truncated gene
ACQLHX_01473	Truncated gene
ACQLHX_01474	Truncated gene
ACQLHX_01475	Truncated gene
ACQLHX_01476	Truncated gene
ACQLHX_01481	Truncated gene
ACQLHX_01483	Truncated gene
ACQLHX_01491	Truncated gene
ACQLHX_01493	Truncated gene
ACQLHX_01494	Truncated gene
ACQLHX_01497	Truncated gene
ACQLHX_01500	Truncated gene
ACQLHX_01501	Truncated gene
ACQLHX_01502	Truncated gene
ACQLHX_01515	Split gene
ACQLHX_01516	Split gene
ACQLHX_01517	Truncated gene
ACQLHX_01519	Truncated gene
ACQLHX_01521	Truncated gene
ACQLHX_01524	Truncated gene
ACQLHX_01531	Truncated gene
ACQLHX_01535	Truncated gene
ACQLHX_01540	Truncated gene
ACQLHX_01541	Truncated gene
ACQLHX_01543	Truncated gene
ACQLHX_01544	Truncated gene
ACQLHX_01545	Truncated gene
ACQLHX_01547	Split gene
ACQLHX_01548	Split gene
ACQLHX_01549	Truncated gene
ACQLHX_01551	Split gene
ACQLHX_01552	Split gene
ACQLHX_01553	Truncated gene
ACQLHX_01555	Truncated gene
ACQLHX_01556	Truncated gene
ACQLHX_01557	Truncated gene
ACQLHX_01558	Truncated gene
ACQLHX_01560	Truncated gene
ACQLHX_01562	Truncated gene
ACQLHX_01564	Truncated gene
ACQLHX_01565	Truncated gene
ACQLHX_01569	Truncated gene
ACQLHX_01571	Truncated gene
ACQLHX_01572	Split gene
ACQLHX_01573	Split gene
ACQLHX_01575	Truncated gene
ACQLHX_01576	Split gene
ACQLHX_01577	Split gene
ACQLHX_01579	Split gene
ACQLHX_01580	Split gene
ACQLHX_01581	Truncated gene
ACQLHX_01592	Truncated gene
ACQLHX_01594	Split gene
ACQLHX_01597	Truncated gene
ACQLHX_01600	Truncated gene
ACQLHX_01601	Split gene
ACQLHX_01602	Split gene
ACQLHX_01603	Split gene
ACQLHX_01604	Split gene
ACQLHX_01605	Truncated gene
ACQLHX_01608	Truncated gene
ACQLHX_01609	Truncated gene
ACQLHX_01610	Truncated gene
ACQLHX_01612	Truncated gene
ACQLHX_01613	Truncated gene
ACQLHX_01616	Truncated gene
ACQLHX_01618	Truncated gene
ACQLHX_01628	Split gene
ACQLHX_01629	Split gene
ACQLHX_01630	Truncated gene
ACQLHX_01631	Truncated gene
ACQLHX_01634	Truncated gene
ACQLHX_01644	Truncated gene
ACQLHX_01648	Truncated gene
ACQLHX_01649	Truncated gene
ACQLHX_01652	Truncated gene
ACQLHX_01653	Truncated gene
ACQLHX_01654	Truncated gene
ACQLHX_01660	Truncated gene
ACQLHX_01668	Split gene
ACQLHX_01669	Split gene
ACQLHX_01670	Truncated gene
ACQLHX_01672	Truncated gene
ACQLHX_01673	Truncated gene
ACQLHX_01674	Split gene
ACQLHX_01675	Split gene
ACQLHX_01677	Truncated gene
ACQLHX_01678	Split gene
ACQLHX_01679	Split gene
ACQLHX_01680	Split gene
ACQLHX_01681	Split gene
ACQLHX_01682	Truncated gene
ACQLHX_01684	Truncated gene
ACQLHX_01687	Split gene
ACQLHX_01688	Split gene
ACQLHX_01689	Truncated gene
ACQLHX_01690	Truncated gene
ACQLHX_01691	Truncated gene
ACQLHX_01693	Split gene
ACQLHX_01694	Split gene
ACQLHX_01695	Truncated gene
ACQLHX_01697	Truncated gene
ACQLHX_01699	Truncated gene
ACQLHX_01700	Split gene
ACQLHX_01701	Split gene
ACQLHX_01711	Truncated gene
ACQLHX_01712	Split gene
ACQLHX_01713	Split gene
ACQLHX_01714	Split gene
ACQLHX_01715	Split gene
ACQLHX_01716	Split gene
ACQLHX_01721	Split gene
ACQLHX_01722	Split gene
ACQLHX_01724	Split gene
ACQLHX_01725	Split gene
ACQLHX_01726	Split gene
ACQLHX_01728	Truncated gene
ACQLHX_01733	Truncated gene
ACQLHX_01735	Truncated gene
ACQLHX_01736	Truncated gene
ACQLHX_01737	Truncated gene
ACQLHX_01738	Truncated gene
ACQLHX_01742	Truncated gene
ACQLHX_01743	Truncated gene
ACQLHX_01744	Truncated gene
ACQLHX_01745	Truncated gene
ACQLHX_01747	Split gene
ACQLHX_01759	Truncated gene
ACQLHX_01762	Truncated gene
ACQLHX_01763	Truncated gene
ACQLHX_01764	Truncated gene
ACQLHX_01765	Truncated gene
ACQLHX_01766	Truncated gene
ACQLHX_01767	Truncated gene
ACQLHX_01768	Truncated gene
ACQLHX_01774	Truncated gene
ACQLHX_01778	Truncated gene
ACQLHX_01779	Truncated gene
ACQLHX_01780	Truncated gene
ACQLHX_01781	Truncated gene
ACQLHX_01782	Truncated gene
ACQLHX_01822	Truncated gene
ACQLHX_01838	Truncated gene
ACQLHX_01839	Truncated gene
ACQLHX_01840	Truncated gene
ACQLHX_01841	Truncated gene
ACQLHX_01842	Truncated gene
ACQLHX_01844	Truncated gene
ACQLHX_01845	Split gene
ACQLHX_01846	Split gene
ACQLHX_01848	Split gene
ACQLHX_01849	Split gene
ACQLHX_01854	Truncated gene
ACQLHX_01855	Truncated gene
ACQLHX_01862	Truncated gene
ACQLHX_01870	Truncated gene
ACQLHX_01871	Truncated gene
ACQLHX_01872	Truncated gene
ACQLHX_01873	Truncated gene
ACQLHX_01875	Split gene
ACQLHX_01876	Truncated gene
ACQLHX_01877	Truncated gene
ACQLHX_01878	Truncated gene
ACQLHX_01879	Split gene
ACQLHX_01880	Split gene
ACQLHX_01886	Split gene
ACQLHX_01887	Split gene
ACQLHX_01889	Truncated gene
ACQLHX_01892	Split gene
ACQLHX_01893	Split gene
ACQLHX_01894	Split gene
ACQLHX_01895	Truncated gene
ACQLHX_01896	Split gene
ACQLHX_01897	Split gene
ACQLHX_01898	Split gene
ACQLHX_01901	Truncated gene
ACQLHX_01903	Split gene
ACQLHX_01904	Split gene
ACQLHX_01910	Truncated gene
ACQLHX_01911	Truncated gene
ACQLHX_01912	Truncated gene
ACQLHX_01913	Truncated gene
ACQLHX_01915	Truncated gene
ACQLHX_01917	Truncated gene
ACQLHX_01918	Split gene
ACQLHX_01919	Split gene
ACQLHX_01920	Truncated gene
ACQLHX_01928	Truncated gene
ACQLHX_01929	Truncated gene
ACQLHX_01932	Truncated gene
ACQLHX_01934	Truncated gene
ACQLHX_01935	Truncated gene
ACQLHX_01937	Split gene
ACQLHX_01938	Split gene
ACQLHX_01942	Truncated gene
ACQLHX_01943	Split gene
ACQLHX_01944	Split gene
ACQLHX_01945	Truncated gene
ACQLHX_01948	Truncated gene
ACQLHX_01949	Truncated gene
ACQLHX_01950	Truncated gene
ACQLHX_01951	Truncated gene
ACQLHX_01952	Truncated gene
ACQLHX_01965	Truncated gene
ACQLHX_01966	Truncated gene
ACQLHX_01967	Truncated gene
ACQLHX_01968	Truncated gene
ACQLHX_01969	Truncated gene
ACQLHX_01984	Truncated gene
ACQLHX_01985	Truncated gene
ACQLHX_01986	Truncated gene
ACQLHX_01990	Truncated gene
ACQLHX_01991	Split gene
ACQLHX_01992	Split gene
ACQLHX_01993	Truncated gene
ACQLHX_01994	Split gene
ACQLHX_02015	Truncated gene
ACQLHX_02016	Split gene
ACQLHX_02017	Truncated gene
ACQLHX_02032	Truncated gene
ACQLHX_02033	Truncated gene
ACQLHX_02034	Split gene
ACQLHX_02035	Split gene
ACQLHX_02037	Truncated gene
ACQLHX_02038	Truncated gene
ACQLHX_02040	Truncated gene
ACQLHX_02041	Split gene
ACQLHX_02042	Split gene
ACQLHX_02044	Truncated gene
ACQLHX_02045	Split gene
ACQLHX_02046	Split gene
ACQLHX_02048	Split gene
ACQLHX_02049	Split gene
ACQLHX_02050	Truncated gene
