# Supplementary material for: A Compact Closed Genome of Orientia tsutsugamushi from Hainan Island, China Provides a TA763_A Reference and Reveals Repeat-Driven Remodeling
Source: Pathogens. 2026 Mar 16;15(3):318. doi: 10.3390/pathogens15030318 (PMC13029110; doi:10.3390/pathogens15030318)
Supplement: Supplementary file 1 [file pathogens-15-00318-s001.zip › Table S4.xlsx]

## Sheet: Supplementary Table 1
Table S4. Gene numbers and repeat ratios in each COG category.
Strain	COG category*
	A	C	D	E	F	G	H	I	J	K	L	M	N	O	P	Q	S	T	U	V	NCA#	Total
HMU_001	2(0,0.0)	64(0,0.0)	17(0,0.0)	40(0,0.0)	25(0,0.0)	47(27,0.5745)	30(0,0.0)	26(0,0.0)	127(2,0.0157)	72(44,0.6111)	464(353,0.7608)	33(0,0.0)	1(0,0.0)	60(23,0.3833)	24(2,0.0833)	6(0,0.0)	439(333,0.7585)	87(74,0.8506)	121(84,0.6942)	8(0,0.0)	345(185,0.5362)	2038(1127,0.553)
UT176	2(0,0.0)	67(0,0.0)	17(0,0.0)	42(0,0.0)	25(0,0.0)	50(31,0.62)	29(0,0.0)	22(0,0.0)	127(2,0.0157)	61(29,0.4754)	643(536,0.8336)	33(0,0.0)	1(0,0.0)	59(24,0.4068)	23(1,0.0435)	6(0,0.0)	405(301,0.7432)	59(45,0.7627)	132(89,0.6742)	7(0,0.0)	276(137,0.4964)	2086(1195,0.5729)
Wuj/2014	2(0,0.0)	66(0,0.0)	17(0,0.0)	41(0,0.0)	25(0,0.0)	54(29,0.537)	30(0,0.0)	26(0,0.0)	130(6,0.0462)	70(42,0.6)	465(354,0.7613)	33(0,0.0)	1(0,0.0)	67(32,0.4776)	23(1,0.0435)	6(0,0.0)	485(382,0.7876)	87(73,0.8391)	151(110,0.7285)	8(0,0.0)	324(170,0.5247)	2111(1199,0.568)
TW-1	2(0,0.0)	66(0,0.0)	17(0,0.0)	41(0,0.0)	25(0,0.0)	48(28,0.5833)	30(0,0.0)	25(0,0.0)	128(3,0.0234)	70(43,0.6143)	468(361,0.7714)	33(0,0.0)	1(0,0.0)	67(32,0.4776)	25(3,0.12)	6(0,0.0)	490(387,0.7898)	92(78,0.8478)	143(103,0.7203)	8(0,0.0)	328(178,0.5427)	2113(1216,0.5755)
Ikeda	2(0,0.0)	67(1,0.0149)	17(0,0.0)	41(0,0.0)	23(0,0.0)	42(25,0.5952)	32(1,0.0313)	24(0,0.0)	129(2,0.0155)	87(53,0.6092)	546(442,0.8095)	33(0,0.0)	1(0,0.0)	51(17,0.3333)	24(2,0.0833)	8(0,0.0)	473(366,0.7738)	97(83,0.8557)	117(76,0.6496)	10(0,0.0)	361(191,0.5291)	2185(1259,0.5762)
TW-22	2(0,0.0)	67(0,0.0)	17(0,0.0)	43(0,0.0)	25(0,0.0)	57(36,0.6316)	31(0,0.0)	27(0,0.0)	129(2,0.0155)	76(50,0.6579)	503(390,0.7753)	33(0,0.0)	1(0,0.0)	54(20,0.3704)	23(1,0.0435)	6(0,0.0)	527(420,0.797)	115(103,0.8957)	136(99,0.7279)	8(0,0.0)	398(225,0.5653)	2278(1346,0.5909)
UT76	2(0,0.0)	65(0,0.0)	17(0,0.0)	40(0,0.0)	25(0,0.0)	54(31,0.5741)	29(0,0.0)	26(0,0.0)	128(3,0.0234)	73(48,0.6575)	484(373,0.7707)	33(0,0.0)	1(0,0.0)	69(34,0.4928)	26(4,0.1538)	6(0,0.0)	518(413,0.7973)	109(96,0.8807)	155(114,0.7355)	9(0,0.0)	378(214,0.5661)	2247(1330,0.5919)
Boryong	3(0,0.0)	68(2,0.0294)	17(0,0.0)	40(0,0.0)	24(0,0.0)	54(30,0.5556)	34(4,0.1176)	24(0,0.0)	126(4,0.0317)	75(48,0.64)	598(487,0.8144)	35(2,0.0571)	1(0,0.0)	75(38,0.5067)	27(5,0.1852)	6(0,0.0)	539(430,0.7978)	68(53,0.7794)	133(92,0.6917)	7(0,0.0)	489(321,0.6564)	2443(1516,0.6205)
JJOtsu1	2(0,0.0)	67(0,0.0)	17(0,0.0)	43(0,0.0)	26(0,0.0)	55(39,0.7091)	30(0,0.0)	29(0,0.0)	128(2,0.0156)	106(79,0.7453)	517(408,0.7892)	37(2,0.0541)	1(0,0.0)	61(26,0.4262)	24(0,0.0)	8(0,0.0)	547(438,0.8007)	119(106,0.8908)	158(118,0.7468)	10(0,0.0)	425(261,0.6141)	2410(1479,0.6137)
JJOtsu7	2(0,0.0)	66(0,0.0)	17(0,0.0)	41(0,0.0)	25(2,0.08)	53(33,0.6226)	29(0,0.0)	26(0,0.0)	127(2,0.0157)	97(65,0.6701)	553(440,0.7957)	34(0,0.0)	1(0,0.0)	58(24,0.4138)	24(2,0.0833)	6(0,0.0)	575(463,0.8052)	137(125,0.9124)	141(102,0.7234)	7(0,0.0)	406(242,0.5961)	2425(1500,0.6186)
TA686	2(0,0.0)	69(3,0.0435)	17(0,0.0)	43(0,0.0)	25(0,0.0)	40(23,0.575)	33(0,0.0)	21(0,0.0)	126(3,0.0238)	75(47,0.6267)	687(570,0.8297)	36(0,0.0)	1(0,0.0)	60(25,0.4167)	31(9,0.2903)	10(0,0.0)	556(443,0.7968)	128(116,0.9063)	149(113,0.7584)	8(0,0.0)	429(276,0.6434)	2546(1628,0.6394)
JJOtsu6	2(0,0.0)	67(0,0.0)	17(0,0.0)	42(0,0.0)	25(0,0.0)	57(41,0.7193)	30(0,0.0)	29(0,0.0)	127(2,0.0157)	108(81,0.75)	519(411,0.7919)	37(2,0.0541)	1(0,0.0)	64(29,0.4531)	23(0,0.0)	7(0,0.0)	588(478,0.8129)	130(117,0.9)	168(129,0.7679)	10(0,0.0)	436(283,0.6491)	2487(1573,0.6325)
Kato	2(0,0.0)	64(0,0.0)	17(0,0.0)	42(0,0.0)	23(0,0.0)	49(31,0.6327)	28(0,0.0)	29(0,0.0)	129(2,0.0155)	93(59,0.6344)	531(422,0.7947)	33(0,0.0)	1(0,0.0)	62(27,0.4355)	24(2,0.0833)	8(0,0.0)	561(450,0.8021)	133(119,0.8947)	166(127,0.7651)	11(0,0.0)	400(246,0.615)	2406(1485,0.6172)
JJOtsu8	3(0,0.0)	66(0,0.0)	17(0,0.0)	41(0,0.0)	26(0,0.0)	64(42,0.6563)	27(0,0.0)	26(0,0.0)	126(2,0.0159)	99(64,0.6465)	598(492,0.8227)	33(0,0.0)	1(0,0.0)	70(36,0.5143)	26(4,0.1538)	6(0,0.0)	619(514,0.8304)	128(113,0.8828)	147(106,0.7211)	8(0,0.0)	423(265,0.6265)	2554(1638,0.6413)
JJOtsu5	2(0,0.0)	148(64,0.4324)	17(0,0.0)	40(0,0.0)	25(0,0.0)	56(37,0.6607)	30(2,0.0667)	27(0,0.0)	128(2,0.0156)	96(59,0.6146)	684(579,0.8465)	33(0,0.0)	1(0,0.0)	61(27,0.4426)	24(2,0.0833)	7(0,0.0)	577(463,0.8024)	132(122,0.9242)	171(131,0.7661)	12(0,0.0)	438(300,0.6849)	2709(1788,0.66)
Gilliam	2(0,0.0)	62(0,0.0)	18(2,0.1111)	41(0,0.0)	24(0,0.0)	51(29,0.5686)	32(0,0.0)	24(3,0.125)	125(2,0.016)	85(61,0.7176)	814(709,0.871)	35(2,0.0571)	1(0,0.0)	60(26,0.4333)	24(2,0.0833)	6(0,0.0)	601(500,0.8319)	110(99,0.9)	158(120,0.7595)	7(0,0.0)	429(282,0.6573)	2709(1837,0.6781)
Karp	2(0,0.0)	69(0,0.0)	17(0,0.0)	43(0,0.0)	25(0,0.0)	64(46,0.7188)	29(0,0.0)	28(0,0.0)	126(2,0.0159)	99(73,0.7374)	581(467,0.8038)	34(0,0.0)	1(0,0.0)	68(33,0.4853)	28(6,0.2143)	6(0,0.0)	639(537,0.8404)	127(113,0.8898)	153(117,0.7647)	8(0,0.0)	431(281,0.652)	2578(1675,0.6497)
Values in the table represent: number of genes in each COG category (number of repeat genes, ratio of repeat genes). *COG category A: RNA processing and modification B: Chromatin structure and dynamics C: Energy production and conversion D: Cell cycle control, cell division, chromosome partitioning E: Amino acid transport and metabolism F: Nucleotide transport and metabolism G: Carbohydrate trans…
