# Supplementary material for: A Compact Closed Genome of Orientia tsutsugamushi from Hainan Island, China Provides a TA763_A Reference and Reveals Repeat-Driven Remodeling
Source: Pathogens. 2026 Mar 16;15(3):318. doi: 10.3390/pathogens15030318 (PMC13029110; doi:10.3390/pathogens15030318)
Supplement: Supplementary file 1 [file pathogens-15-00318-s001.zip › Table S5.xlsx]

## Sheet: LHY_merged_repeats_i90
Table S5. Locations of repeat regions in HMU_001 genome.
ID	Start position	End position
HMU_001_repeat_001	8537	8957
HMU_001_repeat_002	11629	13928
HMU_001_repeat_003	21296	26738
HMU_001_repeat_004	27586	63662
HMU_001_repeat_005	63667	63846
HMU_001_repeat_006	65586	68480
HMU_001_repeat_007	68481	68666
HMU_001_repeat_008	69661	70020
HMU_001_repeat_009	71631	72193
HMU_001_repeat_010	72244	72315
HMU_001_repeat_011	72470	72795
HMU_001_repeat_012	76138	76274
HMU_001_repeat_013	76996	78855
HMU_001_repeat_014	78863	79280
HMU_001_repeat_015	83675	83772
HMU_001_repeat_016	83782	84031
HMU_001_repeat_017	84526	84816
HMU_001_repeat_018	86421	88849
HMU_001_repeat_019	88850	92813
HMU_001_repeat_020	92825	92947
HMU_001_repeat_021	92962	96061
HMU_001_repeat_022	96115	96275
HMU_001_repeat_023	96335	96551
HMU_001_repeat_024	98947	100323
HMU_001_repeat_025	103595	111596
HMU_001_repeat_026	111674	128395
HMU_001_repeat_027	128396	129410
HMU_001_repeat_028	129411	129756
HMU_001_repeat_029	138519	138701
HMU_001_repeat_030	139520	139653
HMU_001_repeat_031	139678	143779
HMU_001_repeat_032	143819	143893
HMU_001_repeat_033	145423	145531
HMU_001_repeat_034	145657	147361
HMU_001_repeat_035	147362	147956
HMU_001_repeat_036	147973	148158
HMU_001_repeat_037	148474	148606
HMU_001_repeat_038	151473	152601
HMU_001_repeat_039	152603	153869
HMU_001_repeat_040	153870	154741
HMU_001_repeat_041	154760	155302
HMU_001_repeat_042	155310	155505
HMU_001_repeat_043	156113	157682
HMU_001_repeat_044	157683	162075
HMU_001_repeat_045	162190	162455
HMU_001_repeat_046	166096	166221
HMU_001_repeat_047	177881	177980
HMU_001_repeat_048	185302	185943
HMU_001_repeat_049	185957	187082
HMU_001_repeat_050	191106	191340
HMU_001_repeat_051	191489	195289
HMU_001_repeat_052	197015	207658
HMU_001_repeat_053	207699	207845
HMU_001_repeat_054	208976	209164
HMU_001_repeat_055	209186	211602
HMU_001_repeat_056	211842	225915
HMU_001_repeat_057	225963	227703
HMU_001_repeat_058	227722	228602
HMU_001_repeat_059	228636	228734
HMU_001_repeat_060	229222	230412
HMU_001_repeat_061	236946	237124
HMU_001_repeat_062	238173	238526
HMU_001_repeat_063	238527	243560
HMU_001_repeat_064	244014	244063
HMU_001_repeat_065	245345	247189
HMU_001_repeat_066	247215	247388
HMU_001_repeat_067	247441	247788
HMU_001_repeat_068	248456	248625
HMU_001_repeat_069	249374	249735
HMU_001_repeat_070	249745	250208
HMU_001_repeat_071	250216	250442
HMU_001_repeat_072	250532	251002
HMU_001_repeat_073	252428	253005
HMU_001_repeat_074	253103	254209
HMU_001_repeat_075	254288	254338
HMU_001_repeat_076	263360	266747
HMU_001_repeat_077	269974	273203
HMU_001_repeat_078	273648	273789
HMU_001_repeat_079	276274	276635
HMU_001_repeat_080	278729	278876
HMU_001_repeat_081	280363	282078
HMU_001_repeat_082	292407	292536
HMU_001_repeat_083	296944	297569
HMU_001_repeat_084	305214	305324
HMU_001_repeat_085	312152	315826
HMU_001_repeat_086	337967	338025
HMU_001_repeat_087	350405	350502
HMU_001_repeat_088	352093	355762
HMU_001_repeat_089	355763	355896
HMU_001_repeat_090	355948	356019
HMU_001_repeat_091	358511	390749
HMU_001_repeat_092	391398	392337
HMU_001_repeat_093	393096	397377
HMU_001_repeat_094	403026	403125
HMU_001_repeat_095	404009	404826
HMU_001_repeat_096	404896	405181
HMU_001_repeat_097	412321	412378
HMU_001_repeat_098	413112	413191
HMU_001_repeat_099	413198	414695
HMU_001_repeat_100	414786	415193
HMU_001_repeat_101	415750	415988
HMU_001_repeat_102	416141	416362
HMU_001_repeat_103	417023	417190
HMU_001_repeat_104	417715	417924
HMU_001_repeat_105	417964	421769
HMU_001_repeat_106	421770	424416
HMU_001_repeat_107	424446	425466
HMU_001_repeat_108	426724	427220
HMU_001_repeat_109	427544	427802
HMU_001_repeat_110	434997	435251
HMU_001_repeat_111	437136	437629
HMU_001_repeat_112	437924	438147
HMU_001_repeat_113	438150	438595
HMU_001_repeat_114	438711	438839
HMU_001_repeat_115	438939	439902
HMU_001_repeat_116	439912	440361
HMU_001_repeat_117	444815	447917
HMU_001_repeat_118	447937	448520
HMU_001_repeat_119	453939	454057
HMU_001_repeat_120	469372	470567
HMU_001_repeat_121	477856	477979
HMU_001_repeat_122	477999	479202
HMU_001_repeat_123	480216	480580
HMU_001_repeat_124	480963	481623
HMU_001_repeat_125	481904	496045
HMU_001_repeat_126	496711	504284
HMU_001_repeat_127	511505	511681
HMU_001_repeat_128	518529	519352
HMU_001_repeat_129	521542	522618
HMU_001_repeat_130	524241	524541
HMU_001_repeat_131	524745	525296
HMU_001_repeat_132	525297	525369
HMU_001_repeat_133	525377	529863
HMU_001_repeat_134	530873	531836
HMU_001_repeat_135	531939	532982
HMU_001_repeat_136	534293	534535
HMU_001_repeat_137	535081	535164
HMU_001_repeat_138	558523	559529
HMU_001_repeat_139	559617	560965
HMU_001_repeat_140	568722	569318
HMU_001_repeat_141	571890	573528
HMU_001_repeat_142	573529	576011
HMU_001_repeat_143	577036	577610
HMU_001_repeat_144	577662	579607
HMU_001_repeat_145	579637	579873
HMU_001_repeat_146	580676	580850
HMU_001_repeat_147	581283	582071
HMU_001_repeat_148	584236	585591
HMU_001_repeat_149	585651	585746
HMU_001_repeat_150	585876	602104
HMU_001_repeat_151	602105	602496
HMU_001_repeat_152	604543	604596
HMU_001_repeat_153	604757	604888
HMU_001_repeat_154	604900	605834
HMU_001_repeat_155	606309	606374
HMU_001_repeat_156	606384	606570
HMU_001_repeat_157	606758	606964
HMU_001_repeat_158	607219	607609
HMU_001_repeat_159	607695	607813
HMU_001_repeat_160	632061	644249
HMU_001_repeat_161	644350	644498
HMU_001_repeat_162	645233	646359
HMU_001_repeat_163	646410	681822
HMU_001_repeat_164	684246	692536
HMU_001_repeat_165	692630	693518
HMU_001_repeat_166	718566	718823
HMU_001_repeat_167	718824	719006
HMU_001_repeat_168	720038	720461
HMU_001_repeat_169	720520	720684
HMU_001_repeat_170	721863	723434
HMU_001_repeat_171	723666	723838
HMU_001_repeat_172	736478	737036
HMU_001_repeat_173	737129	737517
HMU_001_repeat_174	737630	738067
HMU_001_repeat_175	740694	741606
HMU_001_repeat_176	741882	746172
HMU_001_repeat_177	746948	747153
HMU_001_repeat_178	748792	748918
HMU_001_repeat_179	751883	752020
HMU_001_repeat_180	752130	752896
HMU_001_repeat_181	752898	752992
HMU_001_repeat_182	756973	768115
HMU_001_repeat_183	769530	780135
HMU_001_repeat_184	780791	780982
HMU_001_repeat_185	781346	792825
HMU_001_repeat_186	794077	795094
HMU_001_repeat_187	799027	803946
HMU_001_repeat_188	803955	804376
HMU_001_repeat_189	804498	808417
HMU_001_repeat_190	808418	808696
HMU_001_repeat_191	808957	813134
HMU_001_repeat_192	815093	815191
HMU_001_repeat_193	815228	815465
HMU_001_repeat_194	815524	830940
HMU_001_repeat_195	832786	839000
HMU_001_repeat_196	839054	839874
HMU_001_repeat_197	841379	841938
HMU_001_repeat_198	842027	842509
HMU_001_repeat_199	842601	842723
HMU_001_repeat_200	846503	847425
HMU_001_repeat_201	847542	847608
HMU_001_repeat_202	851936	852058
HMU_001_repeat_203	855744	855979
HMU_001_repeat_204	856165	856232
HMU_001_repeat_205	856354	857657
HMU_001_repeat_206	857741	858229
HMU_001_repeat_207	858251	859436
HMU_001_repeat_208	868818	868960
HMU_001_repeat_209	871033	871583
HMU_001_repeat_210	871682	871752
HMU_001_repeat_211	873480	873657
HMU_001_repeat_212	873974	880100
HMU_001_repeat_213	883781	883918
HMU_001_repeat_214	884028	884750
HMU_001_repeat_215	885277	886598
HMU_001_repeat_216	894537	910571
HMU_001_repeat_217	910575	911230
HMU_001_repeat_218	911232	911692
HMU_001_repeat_219	912762	912858
HMU_001_repeat_220	912925	915263
HMU_001_repeat_221	917722	918962
HMU_001_repeat_222	924182	927128
HMU_001_repeat_223	932288	935631
HMU_001_repeat_224	935647	937367
HMU_001_repeat_225	938393	939732
HMU_001_repeat_226	939734	940459
HMU_001_repeat_227	940506	940825
HMU_001_repeat_228	941109	941270
HMU_001_repeat_229	941577	942704
HMU_001_repeat_230	943257	943331
HMU_001_repeat_231	943337	943782
HMU_001_repeat_232	943819	944444
HMU_001_repeat_233	953075	953203
HMU_001_repeat_234	953300	953479
HMU_001_repeat_235	955956	956077
HMU_001_repeat_236	956351	958013
HMU_001_repeat_237	959427	963171
HMU_001_repeat_238	970268	970589
HMU_001_repeat_239	972717	972891
HMU_001_repeat_240	975738	975913
HMU_001_repeat_241	978304	978362
HMU_001_repeat_242	978562	978779
HMU_001_repeat_243	978870	979048
HMU_001_repeat_244	979049	979146
HMU_001_repeat_245	988146	1013155
HMU_001_repeat_246	1015242	1019823
HMU_001_repeat_247	1019824	1023563
HMU_001_repeat_248	1023907	1024102
HMU_001_repeat_249	1025823	1025955
HMU_001_repeat_250	1025981	1030994
HMU_001_repeat_251	1030995	1031178
HMU_001_repeat_252	1031216	1032610
HMU_001_repeat_253	1033206	1033511
HMU_001_repeat_254	1033596	1033778
HMU_001_repeat_255	1035098	1035227
HMU_001_repeat_256	1037447	1037532
HMU_001_repeat_257	1037798	1037953
HMU_001_repeat_258	1040702	1041335
HMU_001_repeat_259	1043004	1044403
HMU_001_repeat_260	1048039	1048105
HMU_001_repeat_261	1048452	1049327
HMU_001_repeat_262	1061759	1061931
HMU_001_repeat_263	1061962	1062969
HMU_001_repeat_264	1079070	1079530
HMU_001_repeat_265	1079531	1079869
HMU_001_repeat_266	1080411	1080661
HMU_001_repeat_267	1080911	1080991
HMU_001_repeat_268	1081033	1081687
HMU_001_repeat_269	1081694	1081763
HMU_001_repeat_270	1082985	1083185
HMU_001_repeat_271	1083856	1084519
HMU_001_repeat_272	1085629	1085887
HMU_001_repeat_273	1087894	1097950
HMU_001_repeat_274	1099843	1107517
HMU_001_repeat_275	1107522	1111868
HMU_001_repeat_276	1111920	1147249
HMU_001_repeat_277	1147809	1152203
HMU_001_repeat_278	1152204	1163146
HMU_001_repeat_279	1164393	1164551
HMU_001_repeat_280	1169596	1170500
HMU_001_repeat_281	1170905	1171038
HMU_001_repeat_282	1171257	1172267
HMU_001_repeat_283	1172418	1172493
HMU_001_repeat_284	1172502	1172785
HMU_001_repeat_285	1172810	1173669
HMU_001_repeat_286	1179752	1180257
HMU_001_repeat_287	1180805	1180896
HMU_001_repeat_288	1180970	1181169
HMU_001_repeat_289	1181674	1182851
HMU_001_repeat_290	1183164	1184051
HMU_001_repeat_291	1184327	1184492
HMU_001_repeat_292	1198314	1198381
HMU_001_repeat_293	1198949	1199837
HMU_001_repeat_294	1202588	1204101
HMU_001_repeat_295	1205583	1210327
HMU_001_repeat_296	1210963	1211207
HMU_001_repeat_297	1211584	1211781
HMU_001_repeat_298	1212771	1212884
HMU_001_repeat_299	1213053	1213291
HMU_001_repeat_300	1223505	1223687
HMU_001_repeat_301	1230585	1230724
HMU_001_repeat_302	1231441	1232384
HMU_001_repeat_303	1233849	1233915
HMU_001_repeat_304	1234556	1234658
HMU_001_repeat_305	1240922	1241032
HMU_001_repeat_306	1247308	1247365
HMU_001_repeat_307	1248456	1248608
HMU_001_repeat_308	1248765	1248917
HMU_001_repeat_309	1249192	1249313
HMU_001_repeat_310	1249337	1249386
HMU_001_repeat_311	1250373	1252089
HMU_001_repeat_312	1252978	1253347
HMU_001_repeat_313	1267953	1268126
HMU_001_repeat_314	1268558	1268663
HMU_001_repeat_315	1270559	1270708
HMU_001_repeat_316	1270709	1270858
HMU_001_repeat_317	1275019	1276976
HMU_001_repeat_318	1276977	1278044
HMU_001_repeat_319	1278195	1279142
HMU_001_repeat_320	1279308	1279534
HMU_001_repeat_321	1280672	1280764
HMU_001_repeat_322	1285273	1286067
HMU_001_repeat_323	1286145	1288867
HMU_001_repeat_324	1288961	1300552
HMU_001_repeat_325	1300655	1300708
HMU_001_repeat_326	1300722	1300933
HMU_001_repeat_327	1302462	1302612
HMU_001_repeat_328	1302752	1302856
HMU_001_repeat_329	1302916	1303166
HMU_001_repeat_330	1303455	1303532
HMU_001_repeat_331	1307750	1307954
HMU_001_repeat_332	1307983	1309181
HMU_001_repeat_333	1312062	1312367
HMU_001_repeat_334	1312614	1312725
HMU_001_repeat_335	1313202	1314743
HMU_001_repeat_336	1320773	1320820
HMU_001_repeat_337	1321035	1321864
HMU_001_repeat_338	1323036	1323165
HMU_001_repeat_339	1323185	1324013
HMU_001_repeat_340	1326675	1326866
HMU_001_repeat_341	1336352	1336777
HMU_001_repeat_342	1338601	1338834
HMU_001_repeat_343	1340260	1341650
HMU_001_repeat_344	1341718	1341798
HMU_001_repeat_345	1341808	1342006
HMU_001_repeat_346	1343313	1343889
HMU_001_repeat_347	1343910	1345038
HMU_001_repeat_348	1356444	1356565
HMU_001_repeat_349	1356578	1371989
HMU_001_repeat_350	1371990	1372699
HMU_001_repeat_351	1372715	1372969
HMU_001_repeat_352	1379300	1379624
HMU_001_repeat_353	1380384	1380512
HMU_001_repeat_354	1383472	1384595
HMU_001_repeat_355	1384596	1384796
HMU_001_repeat_356	1385765	1385887
HMU_001_repeat_357	1385892	1386183
HMU_001_repeat_358	1386192	1386352
HMU_001_repeat_359	1386662	1386764
HMU_001_repeat_360	1388149	1389062
HMU_001_repeat_361	1389070	1391228
HMU_001_repeat_362	1391240	1395312
HMU_001_repeat_363	1395320	1395437
HMU_001_repeat_364	1395532	1395677
HMU_001_repeat_365	1395682	1397360
HMU_001_repeat_366	1397382	1397892
HMU_001_repeat_367	1400351	1400893
HMU_001_repeat_368	1400991	1418126
HMU_001_repeat_369	1422444	1422907
HMU_001_repeat_370	1425681	1425796
HMU_001_repeat_371	1432147	1432295
HMU_001_repeat_372	1432342	1432404
HMU_001_repeat_373	1432607	1432901
HMU_001_repeat_374	1432977	1433219
HMU_001_repeat_375	1433670	1433725
HMU_001_repeat_376	1435250	1439313
HMU_001_repeat_377	1439315	1439659
HMU_001_repeat_378	1440628	1443054
HMU_001_repeat_379	1443055	1443576
HMU_001_repeat_380	1445048	1445503
HMU_001_repeat_381	1445522	1445691
HMU_001_repeat_382	1451676	1460559
HMU_001_repeat_383	1463303	1464572
HMU_001_repeat_384	1464800	1464891
HMU_001_repeat_385	1464968	1465111
HMU_001_repeat_386	1468969	1469141
HMU_001_repeat_387	1480241	1480759
HMU_001_repeat_388	1480927	1484178
HMU_001_repeat_389	1486295	1486372
HMU_001_repeat_390	1486523	1486912
HMU_001_repeat_391	1516298	1517479
HMU_001_repeat_392	1519706	1521607
HMU_001_repeat_393	1522015	1522918
HMU_001_repeat_394	1523983	1567123
HMU_001_repeat_395	1568232	1569036
HMU_001_repeat_396	1569232	1569452
HMU_001_repeat_397	1569597	1570790
HMU_001_repeat_398	1574672	1574915
HMU_001_repeat_399	1576892	1578111
HMU_001_repeat_400	1578467	1582885
HMU_001_repeat_401	1583111	1583197
HMU_001_repeat_402	1590937	1591062
HMU_001_repeat_403	1599498	1600154
HMU_001_repeat_404	1604156	1604217
HMU_001_repeat_405	1604261	1604315
HMU_001_repeat_406	1604337	1604390
HMU_001_repeat_407	1604499	1604641
HMU_001_repeat_408	1604751	1604933
HMU_001_repeat_409	1604963	1605414
HMU_001_repeat_410	1605503	1605973
HMU_001_repeat_411	1605990	1607043
HMU_001_repeat_412	1607321	1607394
HMU_001_repeat_413	1614551	1614603
HMU_001_repeat_414	1615652	1616520
HMU_001_repeat_415	1617021	1617957
HMU_001_repeat_416	1622274	1623187
HMU_001_repeat_417	1623401	1624571
HMU_001_repeat_418	1624713	1624826
HMU_001_repeat_419	1629907	1631103
HMU_001_repeat_420	1659058	1659245
HMU_001_repeat_421	1659290	1660246
HMU_001_repeat_422	1665822	1665926
HMU_001_repeat_423	1666996	1667290
HMU_001_repeat_424	1667291	1667882
HMU_001_repeat_425	1668447	1669686
HMU_001_repeat_426	1669701	1670358
HMU_001_repeat_427	1671104	1671294
HMU_001_repeat_428	1671953	1672571
HMU_001_repeat_429	1679271	1679799
HMU_001_repeat_430	1692496	1694249
HMU_001_repeat_431	1696346	1711128
HMU_001_repeat_432	1711129	1711287
HMU_001_repeat_433	1711749	1725182
HMU_001_repeat_434	1725190	1726366
HMU_001_repeat_435	1731682	1732109
HMU_001_repeat_436	1732173	1732291
HMU_001_repeat_437	1743185	1744241
HMU_001_repeat_438	1746507	1746671
HMU_001_repeat_439	1747074	1747193
HMU_001_repeat_440	1748204	1748330
HMU_001_repeat_441	1748830	1749146
HMU_001_repeat_442	1749277	1749374
HMU_001_repeat_443	1749767	1750494
HMU_001_repeat_444	1752456	1756717
HMU_001_repeat_445	1756718	1757651
HMU_001_repeat_446	1760532	1760645
HMU_001_repeat_447	1760646	1760704
HMU_001_repeat_448	1760750	1762035
HMU_001_repeat_449	1768794	1769183
HMU_001_repeat_450	1776317	1776418
HMU_001_repeat_451	1776439	1777195
HMU_001_repeat_452	1777537	1778209
HMU_001_repeat_453	1779837	1780060
HMU_001_repeat_454	1782378	1782493
HMU_001_repeat_455	1793397	1793686
HMU_001_repeat_456	1793851	1793901
HMU_001_repeat_457	1794054	1794109
HMU_001_repeat_458	1794246	1794306
HMU_001_repeat_459	1795675	1795731
HMU_001_repeat_460	1796245	1797940
HMU_001_repeat_461	1801286	1801454
HMU_001_repeat_462	1801511	1802198
HMU_001_repeat_463	1802199	1802908
HMU_001_repeat_464	1803422	1803792
HMU_001_repeat_465	1804059	1804664
HMU_001_repeat_466	1804774	1805152
HMU_001_repeat_467	1825681	1829411
HMU_001_repeat_468	1829963	1830397
HMU_001_repeat_469	1831193	1833520
HMU_001_repeat_470	1834238	1834365
HMU_001_repeat_471	1841549	1841609
HMU_001_repeat_472	1843782	1843957
HMU_001_repeat_473	1843967	1846514
HMU_001_repeat_474	1851743	1855716
HMU_001_repeat_475	1855718	1856099
HMU_001_repeat_476	1856774	1857411
HMU_001_repeat_477	1857412	1867657
HMU_001_repeat_478	1892028	1892170
HMU_001_repeat_479	1892295	1892345
HMU_001_repeat_480	1892833	1892882
