# Supplementary material for: A Compact Closed Genome of Orientia tsutsugamushi from Hainan Island, China Provides a TA763_A Reference and Reveals Repeat-Driven Remodeling
Source: Pathogens. 2026 Mar 16;15(3):318. doi: 10.3390/pathogens15030318 (PMC13029110; doi:10.3390/pathogens15030318)
Supplement: Supplementary file 1 [file pathogens-15-00318-s001.zip › Table S6.xlsx]

## Sheet: repeat_ratios_order
Table S6. Repeat and non-repeat size.
Strain	Genome size(bp)	Repeat size(bp)	Non-repeat size(bp)	Ratio of repeat size
HMU_001	1895724	873550	1022174	0.4608
UT176	1932116	926211	1005905	0.479376
Wuj/2014	1972387	941330	1031057	0.477254
TW-1	2008429	977245	1031184	0.486572
Ikeda	2008987	971705	1037282	0.483679
TW-22	2044475	1020992	1023483	0.499391
UT76	2078193	1051737	1026456	0.506082
Boryong	2127051	1120706	1006345	0.526883
JJOtsu1	2179789	1152773	1027016	0.528846
JJOtsu7	2183885	1152028	1031857	0.527513
TA686	2254553	1282430	972123	0.568818
JJOtsu6	2284757	1271312	1013445	0.556432
Kato	2319449	1280297	1039152	0.551983
JJOtsu8	2344138	1311362	1032776	0.559422
JJOtsu5	2446845	1443156	1003689	0.589803
Gilliam	2465012	1449170	1015842	0.587896
Karp	2469803	1444915	1024888	0.585032
