# Supplementary material for: A Compact Closed Genome of Orientia tsutsugamushi from Hainan Island, China Provides a TA763_A Reference and Reveals Repeat-Driven Remodeling
Source: Pathogens. 2026 Mar 16;15(3):318. doi: 10.3390/pathogens15030318 (PMC13029110; doi:10.3390/pathogens15030318)
Supplement: Supplementary file 1 [file pathogens-15-00318-s001.zip › Table S7.xlsx]

## Sheet: repeat_ratios_order
Table S7. Pseudogenization in repeat and non-repeat genes.
Strain	Repeat gene	Non-repeat gene	Total
HMU_001	1127(758,0.6726)	911(186,0.2042)	2038(944,0.4632)
UT176	1195(799,0.6686)	891(175,0.1964)	2086(974,0.4669)
Wuj/2014	1199(839,0.6997)	912(184,0.2018)	2111(1023,0.4846)
TW-1	1216(815,0.6702)	897(174,0.194)	2113(989,0.4681)
Ikeda	1259(873,0.6934)	926(185,0.1998)	2185(1058,0.4842)
TW-22	1346(882,0.6553)	932(192,0.206)	2278(1074,0.4715)
UT76	1330(901,0.6774)	917(180,0.1963)	2247(1081,0.4811)
Boryong	1516(1134,0.748)	927(197,0.2125)	2443(1331,0.5448)
JJOtsu1	1479(1004,0.6788)	931(197,0.2116)	2410(1201,0.4983)
JJOtsu7	1500(1050,0.7)	925(188,0.2032)	2425(1238,0.5105)
TA686	1628(1153,0.7082)	918(180,0.1961)	2546(1333,0.5236)
JJOtsu6	1573(994,0.6319)	914(193,0.2112)	2487(1187,0.4773)
Kato	1485(865,0.5825)	921(175,0.19)	2406(1040,0.4323)
JJOtsu8	1638(948,0.5788)	916(174,0.19)	2554(1122,0.4393)
JJOtsu5	1788(1044,0.5839)	921(179,0.1944)	2709(1223,0.4515)
Gilliam	1837(1043,0.5678)	872(156,0.1789)	2709(1199,0.4426)
Karp	1675(967,0.5773)	903(183,0.2027)	2578(1150,0.4461)
Values in the table represent: number of repeat genes, non-repeat genes or total gene number (number of genes undergoing pseudogenization, ratio of pseudogenization).
