# Supplementary material for: A Compact Closed Genome of Orientia tsutsugamushi from Hainan Island, China Provides a TA763_A Reference and Reveals Repeat-Driven Remodeling
Source: Pathogens. 2026 Mar 16;15(3):318. doi: 10.3390/pathogens15030318 (PMC13029110; doi:10.3390/pathogens15030318)
Supplement: Supplementary file 1 [file pathogens-15-00318-s001.zip › Table S8.xlsx]

## Sheet: Sheet1
Table S8. Annotations of RAGEs in HMU_001 genome.
RAGE ID	Gene ID	Start	End	Length	Strand	Gene product*	Gene name#	Intact#	Gene category
HMU_001_RAGE_001 (Incomplete RAGE)	ACQLHX_00019	21202	22380	1179	-	conjugal transfer protein TraA	TraATi	No	Tra/Trb gene
	ACQLHX_00020	22656	23111	456	+	conjugal transfer protein TraD	TraDTi	Yes	Tra/Trb gene
	ACQLHX_00021	23228	23341	114	+	hypothetical protein	TraG	No	Tra/Trb gene
	ACQLHX_00022	23438	23713	276	+	tetratricopeptide repeat protein	TPR	NA	Cargo gene
	ACQLHX_00023	24072	24536	465	+	transposase	Transposase	No	Transposase
	ACQLHX_00024	24508	24747	240	+	transposase	Transposase	No	Transposase
	ACQLHX_00025	24966	25136	171	+	conjugal transfer protein TraD	TraDTi	No	Tra/Trb gene
	ACQLHX_00026	25204	26082	879	-	Rpn family recombination-promoting nuclease/putative transposase	Transposase	No	Transposase
	ACQLHX_00027	26203	26619	417	-	transposase	Transposase	No	Transposase
HMU_001_RAGE_002 (Incomplete RAGE)	ACQLHX_00029	27707	28003	297	-	IS982 family transposase	Transposase	No	Transposase
	ACQLHX_00030	28211	28342	132	+	DnaA N-terminal domain-containing protein	DnaA	No	Cargo gene
	ACQLHX_00031	28427	28786	360	+	DnaA N-terminal domain-containing protein	DnaA	No	Cargo gene
HMU_001_RAGE_003 (Incomplete RAGE)	ACQLHX_00032	29156	29296	141	+	Arm DNA-binding domain-containing protein	Integrase	No	Integrase
	ACQLHX_00033	29266	29436	171	+	Arm DNA-binding domain-containing protein	Integrase	No	Integrase
	ACQLHX_00034	29430	29591	162	+	hypothetical protein	NA	NA	Hypothetical protein
	ACQLHX_00035	29594	29782	189	+	peroxiredoxin	NA	NA	Cargo gene
	ACQLHX_00036	29924	30064	141	+	peroxiredoxin	NA	NA	Cargo gene
	ACQLHX_00037	30144	30467	324	+	hypothetical protein	TraL	Yes	Tra/Trb gene
	ACQLHX_00038	30520	30780	261	+	TraE/TraK family type IV conjugative transfer system protein	TraE	No	Tra/Trb gene
	ACQLHX_00039	30866	31018	153	+	TraE/TraK family type IV conjugative transfer system protein	TraE	No	Tra/Trb gene
	ACQLHX_00040	31411	31674	264	+	TrbC family F-type conjugative pilus assembly protein	TraC	No	Tra/Trb gene
	ACQLHX_00041	31831	32109	279	+	conjugal transfer protein TraC	TraC	No	Tra/Trb gene
	ACQLHX_00042	32106	32294	189	+	conjugal transfer protein TraF	TraF	No	Tra/Trb gene
	ACQLHX_00043	32291	32920	630	+	conjugal transfer protein TraH	TraH	No	Tra/Trb gene
	ACQLHX_00044	33115	33369	255	+	conjugal transfer protein TraH	TraH	No	Tra/Trb gene
	ACQLHX_00045	33377	33715	339	+	TraD N-terminal domain-containing protein	TraD	No	Tra/Trb gene
	ACQLHX_00046	33699	34946	1248	+	type IV secretion system DNA-binding domain-containing protein	TraD	No	Tra/Trb gene
	ACQLHX_00047	34956	35357	402	-	Rpn family recombination-promoting nuclease/putative transposase	Transposase	No	Transposase
	ACQLHX_00048	35574	36485	912	+	IS110-like element ISOt5 family transposase	Transposase	Yes	Transposase
HMU_001_RAGE_004 (Complete RAGE with truncated/split mobilization genes)	ACQLHX_00050	36908	38128	1221	+	tyrosine-type recombinase/integrase	Integrase	Yes	Integrase
	ACQLHX_00051	38272	38595	324	+	hypothetical protein	TraL	Yes	Tra/Trb gene
	ACQLHX_00052	38595	39146	552	+	TraE/TraK family type IV conjugative transfer system protein	TraE	Yes	Tra/Trb gene
	ACQLHX_00053	39143	39619	477	+	hypothetical protein	TraK-1	Yes	Tra/Trb gene
	ACQLHX_00054	40037	40372	336	+	hypothetical protein	TraK-2	Yes	Tra/Trb gene
	ACQLHX_00055	40411	41736	1326	+	TraB/VirB10 family protein	TraB	Yes	Tra/Trb gene
	ACQLHX_00056	41736	42056	321	+	putative conjugative transfer protein	TraV	Yes	Tra/Trb gene
	ACQLHX_00057	42037	44529	2493	+	TraC family protein	TraC	Yes	Tra/Trb gene
	ACQLHX_00058	44526	45185	660	+	type-F conjugative transfer system protein TraW	TraW	Yes	Tra/Trb gene
	ACQLHX_00059	45276	45449	174	+	hypothetical protein	Antidote	NA	Hypothetical protein
	ACQLHX_00060	45483	46427	945	+	conjugal transfer pilus assembly protein TraU	TraU	Yes	Tra/Trb gene
	ACQLHX_00061	46450	46833	384	+	type-F conjugative transfer system pilin assembly protein TrbC	TrbC	Yes	Tra/Trb gene
	ACQLHX_00062	46830	48521	1692	+	conjugal transfer protein TraN	TraN	Yes	Tra/Trb gene
	ACQLHX_00063	48777	50588	1812	+	tetratricopeptide repeat protein	TPR	NA	Cargo gene
	ACQLHX_00064	50698	51258	561	+	Panacea domain-containing protein	RAGE hypothetical	NA	Hypothetical protein
	ACQLHX_00065	51270	51986	717	+	conjugal transfer protein TraF	TraF	Yes	Tra/Trb gene
	ACQLHX_00066	51983	53284	1302	+	conjugal transfer protein TraH	TraH	Yes	Tra/Trb gene
	ACQLHX_00067	53284	55941	2658	+	conjugal transfer protein TraG	TraG	Yes	Tra/Trb gene
	ACQLHX_00068	55957	57102	1146	+	tetratricopeptide repeat protein	TPR	NA	Cargo gene
	ACQLHX_00069	57108	58862	1755	+	type IV secretion system DNA-binding domain-containing protein	TraD	Yes	Tra/Trb gene
	ACQLHX_00070	58872	59831	960	-	Rpn family recombination-promoting nuclease/putative transposase	Transposase	Yes	Transposase
	ACQLHX_00071	59883	60086	204	-	putative conjugative transfer protein TraI	TraI	No	Tra/Trb gene
	ACQLHX_00072	60109	60426	318	-	HD domain-containing protein	SpoT-hydrolase	No	Cargo gene
	ACQLHX_00073	60423	60647	225	-	sensor histidine kinase	HATPase_c	No	Cargo gene
	ACQLHX_00074	60719	61288	570	-	ATP-binding protein	HATPase_c domain containing protein	No	Cargo gene
	ACQLHX_00075	61355	62056	702	-	ATP-binding protein	HATPase_c domain containing protein	No	Cargo gene
	ACQLHX_00076	62121	62399	279	-	putative signal transduction histidine kinase	HATPase_c	No	Cargo gene
	ACQLHX_00077	62767	63207	441	+	DNA adenine methylase	Dam	No	Cargo gene
	ACQLHX_00078	63281	63670	390	+	sensor histidine kinase,ATP-binding protein	HATPase_c domain containing protein	No	Cargo gene
	ACQLHX_00079	63995	65560	1566	+	hypothetical protein	NA	NA	Hypothetical protein
	ACQLHX_00080	65651	66028	378	-	conjugal transfer protein TraD	TraDTi	Yes	Tra/Trb gene
	ACQLHX_00081	66306	66458	153	+	conjugal transfer protein TraA	TraATi	No	Tra/Trb gene
	ACQLHX_00082	66526	67668	1143	+	conjugal transfer protein TraA	TraATi	No	Tra/Trb gene
	ACQLHX_00083	67725	68120	396	+	conjugal transfer protein TraI	TraATi	No	Tra/Trb gene
	ACQLHX_00084	68142	68480	339	+	conjugal transfer protein TraA	TraATi	No	Tra/Trb gene
	ACQLHX_00085	68843	69511	669	-	hypothetical protein	NA	NA	Hypothetical protein
	ACQLHX_00086	69635	70030	396	+	toprim domain protein	TraI	No	Tra/Trb gene
	ACQLHX_00087	70289	71434	1146	+	ankyrin repeat domain-containing protein	Ank	NA	Cargo gene
	ACQLHX_00088	71793	72011	219	+	reverse transcriptase	NA	No	Reverse transcriptase
	ACQLHX_00089	72102	72359	258	+	putative reverse transcriptase domain protein	NA	No	Reverse transcriptase
HMU_001_RAGE_005	ACQLHX_00090	73355	73609	255	+	integrase arm-type DNA-binding domain-containing protein	Integrase	No	Integrase
	ACQLHX_00091	73672	73788	117	+	putative integrase domain protein	NA	No	Integrase
	ACQLHX_00092	74182	75075	894	-	lipase family alpha/beta hydrolase	NA	NA	Cargo gene
HMU_001_RAGE_006	ACQLHX_00095	77329	77766	438	+	TraE/TraK family type IV conjugative transfer system protein	TraE	No	Tra/Trb gene
	ACQLHX_00096	77877	78098	222	+	hypothetical protein	TraK-1	No	Tra/Trb gene
	ACQLHX_00097	78230	78799	570	-	IS5 family transposase	Transposase	No	Transposase
	ACQLHX_00098	78944	79273	330	+	DnaA N-terminal domain-containing protein	DnaA	No	Cargo gene
HMU_001_RAGE_007	ACQLHX_00101	84208	84432	225	-	hypothetical protein	Ot RAGE membrane protein	NA	Cargo gene
	ACQLHX_00102	84869	85189	321	+	ankyrin repeat-containing protein	Ank	NA	Cargo gene
	ACQLHX_00103	85228	85824	597	+	ankyrin repeat-containing protein	Ank	NA	Cargo gene
	ACQLHX_00104	85952	86218	267	+	putative ankyrin repeat protein	Ank	NA	Cargo gene
	ACQLHX_00105	86227	86451	225	+	ankyrin repeat-containing protein	Ank	NA	Cargo gene
	ACQLHX_00106	86453	86602	150	+	sensor histidine kinase	HATPase_c domain containing protein	No	Cargo gene
	ACQLHX_00107	86945	87244	300	+	HD domain-containing protein	SpoT-hydrolase	No	Cargo gene
	ACQLHX_00108	87241	87465	225	+	HD domain-containing protein	Hydrolase	No	Cargo gene
	ACQLHX_00109	87587	88435	849	+	Rpn family recombination-promoting nuclease/putative transposase	Transposase	No	Transposase
	ACQLHX_00110	88845	88946	102	-	Rpn family recombination-promoting nuclease/putative transposase	Transposase	No	Transposase
	ACQLHX_00111	89069	89293	225	-	HD domain-containing protein	Hydrolase	No	Cargo gene
	ACQLHX_00112	89290	89820	531	-	HD domain-containing protein	SpoT-hydrolase	No	Cargo gene
	ACQLHX_00113	89839	90117	279	-	sensor histidine kinase	HATPase_c domain containing protein	No	Cargo gene
	ACQLHX_00114	90120	90776	657	-	sensor histidine kinase	HATPase_c domain containing protein	No	Cargo gene
	ACQLHX_00115	90784	91455	672	-	sensor histidine kinase	HATPase_c domain containing protein	No	Cargo gene
	ACQLHX_00116	91524	91733	210	-	type-F conjugative transfer system pilin assembly protein TrbC	TrbC	No	Tra/Trb gene
	ACQLHX_00117	91706	91945	240	-	type-F conjugative transfer system pilin assembly protein TrbC	TrbC	No	Tra/Trb gene
	ACQLHX_00118	91968	92234	267	-	conjugal transfer pilus assembly protein TraU	TraU	No	Tra/Trb gene
	ACQLHX_00119	92224	92655	432	-	conjugal transfer pilus assembly protein TraU	TraU	No	Tra/Trb gene
	ACQLHX_00120	93423	94313	891	+	ankyrin repeat domain-containing protein	Ank	NA	Cargo gene
	ACQLHX_00121	94291	94539	249	+	hypothetical protein	NA	No	Hypothetical protein
	ACQLHX_00122	94505	94660	156	-	replicative DNA helicase	DnaB	No	Cargo gene
	ACQLHX_00123	95008	95763	756	-	replicative DNA helicase	DnaB	No	Cargo gene
	ACQLHX_00124	95777	95905	129	-	replicative DNA helicase	DnaB	No	Cargo gene
	ACQLHX_00125	96534	97217	684	-	hypothetical protein	NA	NA	Hypothetical protein
	ACQLHX_00126	97177	98886	1710	-	ABC transporter ATP-binding protein	NA	NA	Cargo gene
	ACQLHX_00127	98962	99222	261	-	Arm DNA-binding domain-containing protein	Integrase	No	Integrase
HMU_001_RAGE_008	ACQLHX_00131	103936	104403	468	+	DnaA N-terminal domain-containing protein	DnaA	No	Cargo gene
	ACQLHX_00132	104801	105478	678	+	DnaA N-terminal domain-containing protein	DnaA	No	Cargo gene
	ACQLHX_00133	105487	106935	1449	+	replicative DNA helicase	DnaB	Yes	Cargo gene
	ACQLHX_00134	107169	107744	576	+	HD domain-containing protein	SpoT-hydrolase	Yes	Cargo gene
	ACQLHX_00135	107779	108423	645	+	ankyrin repeat domain-containing protein	Ank	NA	Cargo gene
	ACQLHX_00136	108526	109029	504	+	putative ompA-like autotransporter	Ot RAGE membrane protein	NA	Cargo gene
	ACQLHX_00137	109033	109842	810	-	Dam family site-specific DNA-(adenine-N6)-methyltransferase	Dam	Yes	Cargo gene
	ACQLHX_00138	110217	110495	279	+	putative signal transduction histidine kinase	HATPase_c	No	Cargo gene
	ACQLHX_00139	110560	111261	702	+	sensor histidine kinase	HATPase_c domain containing protein	No	Cargo gene
	ACQLHX_00140	111276	111725	450	+	sensor histidine kinase	HATPase_c domain containing protein	No	Cargo gene
	ACQLHX_00141	112042	112368	327	+	sensor histidine kinase	HATPase_c domain containing protein	No	Cargo gene
	ACQLHX_00142	112385	112732	348	+	sensor histidine kinase	HATPase_c domain containing protein	No	Cargo gene
	ACQLHX_00143	112677	113318	642	+	sensor histidine kinase	HATPase_c domain containing protein	No	Cargo gene
	ACQLHX_00144	113337	113831	495	+	ATP-binding protein	HATPase_c domain containing protein	No	Cargo gene
	ACQLHX_00145	113873	114460	588	+	HD domain-containing protein	Hydrolase	Yes	Cargo gene
	ACQLHX_00146	114585	115559	975	+	Rpn family recombination-promoting nuclease/putative transposase	Transposase	Yes	Transposase
	ACQLHX_00147	115667	115879	213	-	conjugal transfer protein TraD	TraDTi	No	Tra/Trb gene
	ACQLHX_00148	116195	117268	1074	-	tetratricopeptide repeat protein	TPR	NA	Cargo gene
	ACQLHX_00149	117590	118045	456	-	conjugal transfer protein TraD	TraDTi	Yes	Tra/Trb gene
	ACQLHX_00150	118323	121184	2862	+	conjugal transfer protein TraA	TraATi	Yes	Tra/Trb gene
	ACQLHX_00151	121448	124072	2625	+	conjugal transfer protein TraI	TraI	Yes	Tra/Trb gene
	ACQLHX_00152	124088	125050	963	-	transposase	Transposase	Yes	Transposase
	ACQLHX_00153	125363	126355	993	+	Rpn family recombination-promoting nuclease/putative transposase	Transposase	Yes	Transposase
	ACQLHX_00154	126365	127612	1248	-	type IV secretion system DNA-binding domain-containing protein	TraD	No	Tra/Trb gene
	ACQLHX_00155	127606	127890	285	-	TraD N-terminal domain-containing protein	TraD	No	Tra/Trb gene
	ACQLHX_00156	128045	128308	264	-	conjugal transfer protein TraG	TraG	No	Tra/Trb gene
	ACQLHX_00157	128382	128735	354	-	conjugal transfer protein TraH	TraH	No	Tra/Trb gene
	ACQLHX_00158	128739	129368	630	-	putative conjugative transfer protein TraU	TraN	No	Tra/Trb gene
HMU_001_RAGE_009	ACQLHX_00169	139535	139654	120	+	TraE/TraK family type IV conjugative transfer system protein	TraE	No	Tra/Trb gene
	ACQLHX_00170	139673	139882	210	-	conjugal transfer protein	TraV	No	Tra/Trb gene
	ACQLHX_00171	139882	140271	390	-	conjugal transfer protein	TraB	No	Tra/Trb gene
	ACQLHX_00172	140345	140671	327	-	hypothetical protein	TraK-1	No	Tra/Trb gene
	ACQLHX_00173	140668	140820	153	-	TraE/TraK family type IV conjugative transfer system protein, partial	TraE	No	Tra/Trb gene
	ACQLHX_00174	140829	141221	393	-	TraE/TraK family type IV conjugative transfer system protein	TraE	No	Tra/Trb gene
	ACQLHX_00175	141221	141544	324	-	hypothetical protein	TraL	Yes	Tra/Trb gene
	ACQLHX_00176	141648	142517	870	-	tyrosine-type recombinase/integrase	Integrase	No	Integrase
	ACQLHX_00177	142600	142932	333	-	Arm DNA-binding domain-containing protein	Integrase	No	Integrase
HMU_001_RAGE_010	ACQLHX_00181	145453	145608	156	+	Arm DNA-binding domain-containing protein	Integrase	No	Integrase
	ACQLHX_00182	145848	146087	240	+	TraE/TraK family type IV conjugative transfer system protein	TraE	No	Tra/Trb gene
	ACQLHX_00183	146173	146325	153	+	TraE/TraK family type IV conjugative transfer system protein	TraE	No	Tra/Trb gene
	ACQLHX_00184	146459	146689	231	+	putative membrane protein	TraK-2	No	Tra/Trb gene
	ACQLHX_00185	146828	147409	582	+	TraB/VirB10 family protein	TraB	No	Tra/Trb gene
	ACQLHX_00186	148157	148252	96	-	IS630 transposase-related protein	Transposase	No	Transposase
HMU_001_RAGE_011	ACQLHX_00191	152675	152920	246	-	conjugal transfer protein TraA	TraATi	No	Tra/Trb gene
	ACQLHX_00192	152942	153712	771	-	conjugal transfer protein TraA	TraATi	No	Tra/Trb gene
	ACQLHX_00193	153905	154132	228	+	replicative DNA helicase	DnaB	No	Cargo gene
	ACQLHX_00194	154090	154236	147	+	replicative DNA helicase	DnaB	No	Cargo gene
	ACQLHX_00195	154470	154613	144	+	HD domain-containing protein	SpoT-hydrolase	No	Cargo gene
	ACQLHX_00196	154650	154772	123	+	HD domain-containing protein	SpoT-hydrolase	No	Cargo gene
	ACQLHX_00197	155180	155344	165	+	hypothetical protein	NA	NA	Hypothetical protein
	ACQLHX_00198	155341	156057	717	-	hypothetical protein	NA	NA	Hypothetical protein
	ACQLHX_00199	156606	157418	813	+	Dam family site-specific DNA-(adenine-N6)-methyltransferase	Dam	Yes	Cargo gene
	ACQLHX_00200	157422	157682	261	-	putative ompA-like autotransporter	Ot RAGE membrane protein	NA	Cargo gene
	ACQLHX_00201	157663	158817	1155	-	TraC family protein	TraC	No	Tra/Trb gene
	ACQLHX_00202	158798	159127	330	-	conjugal transfer protein	TraV	Yes	Tra/Trb gene
	ACQLHX_00203	159127	159309	183	-	conjugal transfer protein TraB	TraB	No	Tra/Trb gene
	ACQLHX_00204	159339	159656	318	-	conjugative transfer protein	TraE	No	Tra/Trb gene
	ACQLHX_00205	159656	159979	324	-	hypothetical protein	TraL	Yes	Tra/Trb gene
	ACQLHX_00206	160117	160695	579	-	site-specific integrase	Integrase	No	Integrase
	ACQLHX_00207	161044	161154	111	-	Arm DNA-binding domain-containing protein	Integrase	No	Integrase
	ACQLHX_00208	161171	161353	183	-	Arm DNA-binding domain-containing protein	Integrase	No	Integrase
HMU_001_RAGE_012	ACQLHX_00229	191042	191323	282	-	IS630 family transposase	Transposase	No	Transposase
	ACQLHX_00230	191627	192022	396	-	transposase	Transposase	No	Transposase
	ACQLHX_00231	192230	192730	501	+	DnaA N-terminal domain-containing protein	DnaA	No	Cargo gene
	ACQLHX_00232	193096	193773	678	+	DnaA N-terminal domain-containing protein	DnaA	No	Cargo gene
	ACQLHX_00233	193782	195107	1326	+	replicative DNA helicase	DnaB	No	Cargo gene
	ACQLHX_00234	195369	196496	1128	-	hypothetical protein	NA	NA	Hypothetical protein
	ACQLHX_00235	196884	197342	459	-	hypothetical protein	NA	NA	Hypothetical protein
	ACQLHX_00236	197557	197682	126	-	DnaA N-terminal domain-containing protein	DnaA	No	Cargo gene
	ACQLHX_00237	197898	198443	546	+	HD domain-containing protein	SpoT-hydrolase	Yes	Cargo gene
	ACQLHX_00238	198481	199125	645	+	ankyrin repeat domain-containing protein	Ank	NA	Cargo gene
	ACQLHX_00239	199227	199730	504	+	putative ompA-like autotransporter	Ot RAGE membrane protein	NA	Cargo gene
	ACQLHX_00240	199734	200546	813	-	DNA adenine methylase	Dam	Yes	Cargo gene
	ACQLHX_00241	201020	201685	666	+	HAMP domain-containing histidine kinase	HATPase_c domain containing protein	No	Cargo gene
	ACQLHX_00242	201669	202550	882	+	sensor histidine kinase	HATPase_c domain containing protein	No	Cargo gene
	ACQLHX_00243	202626	202826	201	+	HD domain-containing protein	SpoT-hydrolase	No	Cargo gene
	ACQLHX_00244	202959	203111	153	+	hypothetical protein	NA	NA	Hypothetical protein
	ACQLHX_00245	203296	204435	1140	+	reverse transcriptase domain-containing protein	NA	No	Reverse transcriptase
	ACQLHX_00246	204719	205126	408	+	bifunctional (p)ppGpp synthetase/guanosine-3',5'-bis(diphosphate) 3'-pyrophosphohydrolase	SpoT-hydrolase	No	Cargo gene
	ACQLHX_00247	205213	205776	564	-	hypothetical protein	NA	NA	Hypothetical protein
	ACQLHX_00248	205874	206329	456	-	conjugal transfer protein TraD	TraDTi	Yes	Tra/Trb gene
	ACQLHX_00249	206607	206759	153	+	conjugal transfer protein TraA	TraATi	No	Tra/Trb gene
	ACQLHX_00250	206827	207690	864	+	conjugal transfer protein TraA	TraATi	No	Tra/Trb gene
	ACQLHX_00251	207850	208719	870	-	ankyrin repeat domain-containing protein	Ank	NA	Cargo gene
	ACQLHX_00252	209386	209622	237	+	conjugal transfer protein TraI	TraI	No	Tra/Trb gene
	ACQLHX_00253	209761	210402	642	+	conjugal transfer protein TraI	TraI	No	Tra/Trb gene
	ACQLHX_00254	210418	211380	963	-	IS110-like element ISOt5 family transposase	Transposase	Yes	Transposase
	ACQLHX_00255	211820	211942	123	-	replicative DNA helicase	DnaB	No	Cargo gene
	ACQLHX_00256	211951	212319	369	-	DnaA N-terminal domain-containing protein	DnaA	No	Cargo gene
	ACQLHX_00257	212359	213513	1155	-	DnaA N-terminal domain-containing protein	DnaA	No	Cargo gene
	ACQLHX_00258	213646	214062	417	-	conjugal transfer protein TraN	TraN	No	Tra/Trb gene
	ACQLHX_00259	214225	214503	279	-	conjugal transfer protein TraN	TraN	No	Tra/Trb gene
	ACQLHX_00260	214500	214883	384	-	type-F conjugative transfer system pilin assembly protein TrbC	TrbC	Yes	Tra/Trb gene
	ACQLHX_00261	214906	215685	780	-	conjugal transfer pilus assembly protein TraU	TraU	Yes	Tra/Trb gene
	ACQLHX_00262	215625	215849	225	-	conjugal transfer pilus assembly protein TraU	TraU	No	Tra/Trb gene
	ACQLHX_00263	215883	216056	174	-	hypothetical protein	Antidote	NA	Cargo gene
	ACQLHX_00264	216140	216799	660	-	type-F conjugative transfer system protein TraW	TraW	Yes	Tra/Trb gene
	ACQLHX_00265	216796	219285	2490	-	TraC family protein	TraC	Yes	Tra/Trb gene
	ACQLHX_00266	219266	219586	321	-	conjugal transfer protein	TraV	Yes	Tra/Trb gene
	ACQLHX_00267	219586	220293	708	-	TraB/VirB10 family protein	TraB	No	Tra/Trb gene
	ACQLHX_00268	220269	220910	642	-	TraB/VirB10 family protein	TraB	No	Tra/Trb gene
	ACQLHX_00269	220953	221228	276	-	hypothetical protein	TraK-2	No	Tra/Trb gene
	ACQLHX_00270	221215	221595	381	-	transposase family protein	Transposase	No	Transposase
	ACQLHX_00271	221607	221723	117	-	IS5 family transposase	Transposase	No	Transposase
	ACQLHX_00272	221723	221920	198	-	IS5 family transposase	Transposase	No	Transposase
	ACQLHX_00273	222301	222606	306	-	hypothetical protein	TraK-1	No	Tra/Trb gene
	ACQLHX_00274	222584	222778	195	-	hypothetical protein	TraK-1	No	Tra/Trb gene
	ACQLHX_00275	222775	222927	153	-	TraE/TraK family type IV conjugative transfer system protein, partial	TraE	No	Tra/Trb gene
	ACQLHX_00276	222908	223327	420	-	TraE/TraK family type IV conjugative transfer system protein	TraE	No	Tra/Trb gene
	ACQLHX_00277	223327	223650	324	-	hypothetical protein	TraL	Yes	Tra/Trb gene
	ACQLHX_00278	223786	225006	1221	-	tyrosine-type recombinase/integrase	Integrase	Yes	Integrase
HMU_001_RAGE_013	ACQLHX_00287	229149	229319	171	+	tyrosine-type recombinase/integrase	Integrase	No	Integrase
	ACQLHX_00288	229264	229413	150	+	tyrosine-type recombinase/integrase	Integrase	No	Integrase
	ACQLHX_00289	229368	229511	144	+	tyrosine-type recombinase/integrase	Integrase	No	Integrase
	ACQLHX_00290	229508	229714	207	+	integrase	Integrase	No	Integrase
	ACQLHX_00291	229969	230145	177	+	hypothetical protein	TraL	No	Tra/Trb gene
	ACQLHX_00292	230314	230433	120	+	conjugative transfer protein	TraE-TraW	No	Tra/Trb gene
HMU_001_RAGE_014	ACQLHX_00294	237752	238342	591	-	tetratricopeptide repeat protein	TPR	NA	Cargo gene
	ACQLHX_00295	238615	238809	195	-	hypothetical protein	TraK-1	No	Tra/Trb gene
	ACQLHX_00296	238806	238937	132	-	TraE/TraK family type IV conjugative transfer system protein	TraE	No	Tra/Trb gene
	ACQLHX_00297	238937	239356	420	-	TraE/TraK family type IV conjugative transfer system protein	TraE	No	Tra/Trb gene
	ACQLHX_00298	239356	239679	324	-	hypothetical protein	TraL	Yes	Tra/Trb gene
	ACQLHX_00299	239771	240163	393	-	tyrosine-type recombinase/integrase	Integrase	No	Integrase
HMU_001_RAGE_015	ACQLHX_00310	249476	249628	153	-	conjugal transfer protein TraD	TraDTi	No	Tra/Trb gene
	ACQLHX_00311	250558	250722	165	+	TraE/TraK family type IV conjugative transfer system protein	TraE	No	Tra/Trb gene
	ACQLHX_00312	250688	250882	195	+	TraE/TraK family type IV conjugative transfer system protein	TraE	No	Tra/Trb gene
	ACQLHX_00313	250902	251003	102	+	hypothetical protein	NA	NA	Hypothetical protein
	ACQLHX_00314	251123	252157	1035	-	ankyrin repeat domain-containing protein	Ank	NA	Cargo gene
	ACQLHX_00315	252684	252815	132	+	conjugal transfer protein	TraU	No	Tra/Trb gene
	ACQLHX_00316	253319	253630	312	+	IS982 family transposase	Transposase	No	Transposase
	ACQLHX_00317	253799	254077	279	+	IS982 family transposase	Transposase	No	Transposase
HMU_001_RAGE_016	ACQLHX_00330	263344	263451	108	+	TraB/VirB10 family protein	TraB	No	Tra/Trb gene
	ACQLHX_00331	263491	263682	192	+	TraB/VirB10 family protein	TraB	No	Tra/Trb gene
	ACQLHX_00332	263939	264211	273	+	HD domain-containing protein	SpoT-hydrolase	No	Cargo gene
	ACQLHX_00333	264283	264501	219	+	HD domain-containing protein	SpoT-hydrolase	No	Cargo gene
	ACQLHX_00334	264638	265786	1149	+	conjugal transfer protein TraA	TraATi	No	Tra/Trb gene
	ACQLHX_00335	265810	266040	231	+	conjugal transfer TraA domain protein	TraATi	No	Tra/Trb gene
	ACQLHX_00336	265990	266130	141	-	TrbC family F-type conjugative pilus assembly protein	TrbC	No	Tra/Trb gene
	ACQLHX_00337	266265	266507	243	-	transposase	Transposase	No	Transposase
	ACQLHX_00338	266541	266669	129	-	transposase	Transposase	No	Transposase
HMU_001_RAGE_017	ACQLHX_00340	270155	270361	207	-	transposase	Transposase	No	Transposase
	ACQLHX_00341	270387	270506	120	-	transposase	Transposase	No	Transposase
	ACQLHX_00342	270753	271034	282	+	tetratricopeptide repeat protein	TPR	NA	Cargo gene
	ACQLHX_00343	271608	271820	213	-	IS5 family transposase	Transposase	No	Transposase
	ACQLHX_00344	271774	272115	342	-	IS5 family transposase	Transposase	No	Transposase
	ACQLHX_00345	272159	272278	120	+	IS630 family transposase	Transposase	No	Transposase
	ACQLHX_00346	272830	272985	156	-	IS5 family transposase	Transposase	No	Transposase
	ACQLHX_00347	273057	273224	168	-	conjugal transfer protein TraI	TraI	No	Tra/Trb gene
HMU_001_RAGE_018	ACQLHX_00381	312234	313127	894	+	conjugal transfer protein TraH	TraH	No	Tra/Trb gene
	ACQLHX_00382	313332	314117	786	+	conjugal transfer protein TraG	TraG	No	Tra/Trb gene
	ACQLHX_00383	314158	314469	312	+	tetratricopeptide repeat protein	TPR	NA	Cargo gene
	ACQLHX_00384	314566	314823	258	+	tetratricopeptide repeat protein	TPR	NA	Cargo gene
	ACQLHX_00385	314859	315104	246	+	TraD N-terminal domain-containing protein	TraD	No	Tra/Trb gene
	ACQLHX_00386	315388	315648	261	+	conjugal transfer protein	TraD	No	Tra/Trb gene
	ACQLHX_00387	315603	315833	231	+	conjugal transfer protein	TraD	No	Tra/Trb gene
	ACQLHX_00388	315853	316140	288	+	conjugal transfer protein	NA	No	Tra/Trb gene
HMU_001_RAGE_019	ACQLHX_00425	352443	352973	531	+	type IV secretion system DNA-binding domain-containing protein	TraD	No	Tra/Trb gene
	ACQLHX_00426	352983	353444	462	-	Rpn family recombination-promoting nuclease/putative transposase	Transposase	No	Transposase
	ACQLHX_00427	353661	354623	963	+	IS110-like element ISOt5 family transposase	Transposase	Yes	Transposase
	ACQLHX_00428	354639	354788	150	-	HD domain-containing protein	SpoT-hydrolase	No	Cargo gene
	ACQLHX_00429	354811	355128	318	-	HD domain-containing protein	SpoT-hydrolase	No	Cargo gene
	ACQLHX_00430	355125	355349	225	-	sensor histidine kinase	HATPase_c	No	Cargo gene
	ACQLHX_00431	355421	355792	372	-	ATP-binding protein	HATPase_c domain containing protein	No	Cargo gene
HMU_001_RAGE_020	ACQLHX_00436	358521	359057	537	+	Rpn family recombination-promoting nuclease/putative transposase	Transposase	No	Transposase
	ACQLHX_00437	359067	360821	1755	-	type IV secretion system DNA-binding domain-containing protein	TraD	Yes	Tra/Trb gene
	ACQLHX_00438	360827	361201	375	-	tetratricopeptide repeat protein	TPR	NA	Cargo gene
	ACQLHX_00439	361204	361974	771	-	tetratricopeptide repeat protein	TPR	NA	Cargo gene
	ACQLHX_00440	361990	364629	2640	-	conjugal transfer protein TraG	TraG	Yes	Tra/Trb gene
	ACQLHX_00441	364629	365108	480	-	conjugal transfer protein TraH	TraH	No	Tra/Trb gene
	ACQLHX_00442	365303	365704	402	-	conjugal transfer protein TraH	TraH	No	Tra/Trb gene
	ACQLHX_00443	365694	365933	240	-	conjugal transfer protein TraH	TraH	No	Tra/Trb gene
	ACQLHX_00444	366013	366612	600	-	conjugal transfer protein TraF	TraF	Yes	Tra/Trb gene
	ACQLHX_00445	366624	368318	1695	-	conjugal transfer protein TraN	TraN	Yes	Tra/Trb gene
	ACQLHX_00446	368315	368680	366	-	type-F conjugative transfer system pilin assembly protein TrbC	TrbC	Yes	Tra/Trb gene
	ACQLHX_00447	368721	369665	945	-	conjugal transfer pilus assembly protein TraU	TraU	Yes	Tra/Trb gene
	ACQLHX_00448	369699	369902	204	-	hypothetical protein	NA	NA	Hypothetical protein
	ACQLHX_00449	369986	370150	165	-	type-F conjugative transfer system protein TraW	TraW	No	Tra/Trb gene
	ACQLHX_00450	370262	370645	384	-	type-F conjugative transfer system protein TraW	TraW	No	Tra/Trb gene
	ACQLHX_00451	370642	373131	2490	-	TraC family protein	TraC	Yes	Tra/Trb gene
	ACQLHX_00452	373112	373432	321	-	conjugal transfer protein	TraV	Yes	Tra/Trb gene
	ACQLHX_00453	373432	374757	1326	-	TraB/VirB10 family protein	TraB	Yes	Tra/Trb gene
	ACQLHX_00454	374800	375126	327	-	putative membrane protein	TraK-2	Yes	Tra/Trb gene
	ACQLHX_00455	375273	375734	462	-	hypothetical protein	TraK-1	Yes	Tra/Trb gene
	ACQLHX_00456	375791	376042	252	+	conjugal transfer protein TraF	TraF	No	Tra/Trb gene
	ACQLHX_00457	376039	376668	630	+	conjugal transfer protein TraH	TraH	No	Tra/Trb gene
	ACQLHX_00458	376863	377117	255	+	conjugal transfer protein TraH	TraH	No	Tra/Trb gene
	ACQLHX_00459	377125	377463	339	+	putative conjugative transfer protein TraD	TraD	No	Tra/Trb gene
	ACQLHX_00460	377447	378694	1248	+	type IV secretion system DNA-binding domain-containing protein	TraD	No	Tra/Trb gene
	ACQLHX_00461	378704	379129	426	-	Rpn family recombination-promoting nuclease/putative transposase	Transposase	No	Transposase
	ACQLHX_00462	379346	379930	585	+	IS110-like element ISOt5 family transposase	Transposase	No	Transposase
	ACQLHX_00463	380063	380308	246	+	IS110-like element ISOt5 family transposase	Transposase	No	Transposase
	ACQLHX_00464	380324	380884	561	-	Rpn family recombination-promoting nuclease/putative transposase	Transposase	No	Transposase
	ACQLHX_00465	381257	382219	963	+	IS110-like element ISOt5 family transposase	Transposase	Yes	Transposase
	ACQLHX_00466	382235	383251	1017	-	conjugal transfer protein TraI	TraI	No	Tra/Trb gene
	ACQLHX_00467	383581	385548	1968	-	conjugal transfer protein TraA	TraATi	No	Tra/Trb gene
	ACQLHX_00468	385616	385768	153	-	conjugal transfer protein TraA	TraATi	No	Tra/Trb gene
	ACQLHX_00469	386046	386501	456	+	conjugal transfer protein TraD	TraDTi	Yes	Tra/Trb gene
	ACQLHX_00470	386569	387495	927	-	Rpn family recombination-promoting nuclease/putative transposase	Transposase	Yes	Transposase
	ACQLHX_00471	387616	387915	300	-	HD domain-containing protein	Hydrolase	No	Cargo gene
	ACQLHX_00472	387879	388193	315	-	ATP-binding protein	HATPase_c domain containing protein	No	Cargo gene
	ACQLHX_00473	388330	388827	498	-	sensor histidine kinase	HATPase_c domain containing protein	No	Cargo gene
	ACQLHX_00474	388844	389422	579	-	sensor histidine kinase	HATPase_c domain containing protein	No	Cargo gene
	ACQLHX_00475	389493	389768	276	-	putative signal transduction histidine kinase	HATPase_c	No	Cargo gene
	ACQLHX_00476	390150	390854	705	+	DNA adenine methylase	Dam	No	Cargo gene
	ACQLHX_00477	391118	393076	1959	+	RAP domain-containing protein	NA	NA	Cargo gene
	ACQLHX_00478	393066	393749	684	-	replicative DNA helicase	DnaB	No	Cargo gene
	ACQLHX_00479	393915	394394	480	-	replicative DNA helicase	DnaB	No	Cargo gene
	ACQLHX_00480	394403	394621	219	-	DnaA N-terminal domain-containing protein	DnaA	No	Cargo gene
	ACQLHX_00481	394813	395646	834	-	DnaA N-terminal domain-containing protein	DnaA	No	Cargo gene
	ACQLHX_00482	395673	396464	792	-	conjugal transfer protein TraH	TraH	No	Tra/Trb gene
	ACQLHX_00483	396461	396568	108	-	conjugal transfer protein TraF	TraF	No	Tra/Trb gene
	ACQLHX_00484	396540	396932	393	-	Arm DNA-binding domain-containing protein	Integrase	No	Integrase
HMU_001_RAGE_021	ACQLHX_00497	413726	413929	204	+	transposase	Transposase	No	Transposase
	ACQLHX_00498	414091	414222	132	-	reverse transcriptase N-terminal domain-containing protein	NA	No	Reverse transcriptase
	ACQLHX_00499	414908	415273	366	+	conjugal transfer protein TraA	TraATi	No	Tra/Trb gene
	ACQLHX_00500	415274	415435	162	+	conjugal transfer protein TraA	TraATi	No	Tra/Trb gene
	ACQLHX_00501	415432	415707	276	+	conjugal transfer protein TraA	TraATi	No	Tra/Trb gene
	ACQLHX_00502	415752	415913	162	-	IS5 family transposase	TraATi	No	Tra/Trb gene
HMU_001_RAGE_022	ACQLHX_00505	418779	419561	783	+	tyrosine-type recombinase/integrase	Integrase	No	Integrase
	ACQLHX_00506	419759	420022	264	+	hypothetical protein	TraL	Yes	Tra/Trb gene
	ACQLHX_00507	420022	420441	420	+	conjugative transfer protein	TraE	No	Tra/Trb gene
	ACQLHX_00508	420422	420574	153	+	TraE/TraK family type IV conjugative transfer system protein, partial	TraE	No	Tra/Trb gene
	ACQLHX_00509	420571	421038	468	+	hypothetical protein	TraK-1	Yes	Tra/Trb gene
	ACQLHX_00510	421041	421283	243	+	putative membrane protein	TraK-2	No	Tra/Trb gene
	ACQLHX_00511	421382	421777	396	+	TraB/VirB10 family protein	TraB	No	Tra/Trb gene
	ACQLHX_00512	422009	422233	225	+	sensor histidine kinase	HATPase_c domain containing protein	No	Cargo gene
	ACQLHX_00513	422440	422910	471	+	ATP-binding protein	HATPase_c domain containing protein	No	Cargo gene
	ACQLHX_00514	422967	423086	120	+	IS630 family transposase	Transposase	No	Transposase
	ACQLHX_00515	423697	424101	405	+	HD domain-containing protein	Hydrolase	No	Cargo gene
	ACQLHX_00516	424748	424999	252	+	endonuclease/exonuclease/phosphatase family protein	NA	NA	Cargo gene
	ACQLHX_00517	425050	425259	210	+	exodeoxyribonuclease III	NA	NA	Cargo gene
HMU_001_RAGE_023	ACQLHX_00525	437509	437679	171	+	replicative DNA helicase	DnaB	No	Cargo gene
	ACQLHX_00526	438337	438513	177	+	conjugative transfer protein	TraK-1	No	Tra/Trb gene
	ACQLHX_00527	438692	439003	312	+	putative conjugative transfer protein TraC	TraC	No	Tra/Trb gene
	ACQLHX_00528	439772	439936	165	+	IS5 family transposase	Transposase	No	Transposase
	ACQLHX_00529	440155	440463	309	+	IS5 family transposase	Transposase	No	Transposase
HMU_001_RAGE_024	ACQLHX_00573	481652	481918	267	+	integrase	Integrase	No	Integrase
	ACQLHX_00574	482760	482897	138	+	transposase	Transposase	No	Transposase
	ACQLHX_00575	483153	483434	282	+	IS982 family transposase	Transposase	No	Transposase
	ACQLHX_00576	483837	483980	144	+	Arm DNA-binding domain-containing protein	Integrase	No	Integrase
	ACQLHX_00577	484017	484127	111	+	Arm DNA-binding domain-containing protein	Integrase	No	Integrase
	ACQLHX_00578	484407	484841	435	+	tyrosine-type recombinase/integrase	Integrase	No	Integrase
	ACQLHX_00579	484886	485062	177	+	tyrosine-type recombinase/integrase	Integrase	No	Integrase
	ACQLHX_00580	485200	485523	324	+	hypothetical protein	TraL	Yes	Tra/Trb gene
	ACQLHX_00581	485523	485693	171	+	conjugative transfer protein	TraE	No	Tra/Trb gene
	ACQLHX_00582	485747	485839	93	+	putative conjugative transfer protein TraE	TraE	No	Tra/Trb gene
	ACQLHX_00583	485869	486051	183	+	TrbI/VirB10 family protein	TraB	No	Tra/Trb gene
	ACQLHX_00584	486051	486380	330	+	conjugal transfer protein	TraV	Yes	Tra/Trb gene
	ACQLHX_00585	486361	486918	558	+	TraC family protein	TraC	No	Tra/Trb gene
	ACQLHX_00586	487049	487564	516	+	TraC family protein	TraC	No	Tra/Trb gene
	ACQLHX_00587	487545	488540	996	-	ankyrin repeat domain-containing protein	Ank	NA	Cargo gene
	ACQLHX_00588	488590	489054	465	+	conjugal transfer pilus assembly protein TraU	TraU	No	Tra/Trb gene
	ACQLHX_00589	489181	489462	282	+	type-F conjugative transfer system pilin assembly protein TrbC	TrbC	No	Tra/Trb gene
	ACQLHX_00590	489459	491150	1692	+	conjugal transfer protein TraN	TraN	Yes	Tra/Trb gene
	ACQLHX_00591	491404	492399	996	+	tetratricopeptide repeat protein	TPR	NA	Cargo gene
	ACQLHX_00592	492604	494814	2211	-	conjugal transfer protein TraA	TraATi	No	Tra/Trb gene
	ACQLHX_00593	495093	495548	456	+	conjugal transfer protein TraD	TraDTi	Yes	Tra/Trb gene
	ACQLHX_00594	495607	496575	969	-	hypothetical protein	NA	NA	Hypothetical protein
	ACQLHX_00595	496875	497150	276	+	conjugal transfer protein TraD	TraDTi	No	Tra/Trb gene
	ACQLHX_00596	497218	498132	915	-	Rpn family recombination-promoting nuclease/putative transposase	Transposase	Yes	Transposase
	ACQLHX_00597	498253	498660	408	-	HD domain-containing protein	SpoT-hydrolase	No	Cargo gene
	ACQLHX_00598	498944	500083	1140	-	reverse transcriptase domain-containing protein	NA	No	Reverse transcriptase
	ACQLHX_00599	500268	500420	153	-	hypothetical protein	NA	NA	Hypothetical protein
	ACQLHX_00600	500553	500753	201	-	HD domain-containing protein	SpoT-hydrolase	No	Cargo gene
	ACQLHX_00601	500774	501709	936	-	HAMP domain-containing sensor histidine kinase	HATPase_c domain containing protein	No	Cargo gene
	ACQLHX_00602	501693	502358	666	-	HAMP domain-containing histidine kinase	HATPase_c domain containing protein	No	Cargo gene
	ACQLHX_00603	502832	503644	813	+	DNA adenine methylase	Dam	Yes	Cargo gene
	ACQLHX_00604	503867	503974	108	+	IS982 family transposase	Transposase	No	Transposase
	ACQLHX_00605	503952	504260	309	+	IS982 family transposase	Transposase	No	Transposase
HMU_001_RAGE_025	ACQLHX_00624	526637	527056	420	+	Arm DNA-binding domain-containing protein	Integrase	No	Integrase
	ACQLHX_00625	527213	527404	192	+	putative integrase	NA	No	Integrase
	ACQLHX_00626	527358	527648	291	+	tyrosine-type recombinase/integrase	Integrase	No	Integrase
	ACQLHX_00627	527693	527869	177	+	tyrosine-type recombinase/integrase	Integrase	No	Integrase
	ACQLHX_00628	528007	528330	324	+	hypothetical protein	TraL	Yes	Tra/Trb gene
	ACQLHX_00629	528330	528647	318	+	conjugative transfer protein	TraE	No	Tra/Trb gene
	ACQLHX_00630	528677	528859	183	+	TrbI/VirB10 family protein	TraB	No	Tra/Trb gene
	ACQLHX_00631	528859	529188	330	+	conjugative transfer protein	TraV	Yes	Tra/Trb gene
	ACQLHX_00632	529169	529714	546	+	TraC family protein	TraC	No	Tra/Trb gene
	ACQLHX_00633	529811	530056	246	-	PRANC domain-containing protein	TraC	No	Tra/Trb gene
	ACQLHX_00634	530069	530338	270	-	PRANC domain-containing protein	Ank	NA	Cargo gene
	ACQLHX_00635	530567	530764	198	-	ankyrin repeat family protein	Ank	NA	Cargo gene
	ACQLHX_00636	530911	531177	267	-	TraD N-terminal domain-containing protein	TraD	No	Tra/Trb gene
	ACQLHX_00637	532002	532127	126	+	IS5 family transposase	Transposase	No	Transposase
	ACQLHX_00638	532105	532458	354	+	IS5 family transposase	Transposase	No	Transposase
	ACQLHX_00639	532761	532946	186	+	transposase family protein	Transposase	No	Transposase
HMU_001_RAGE_026	ACQLHX_00663	558543	559298	756	-	IS982 family transposase	Transposase	No	Transposase
	ACQLHX_00664	559732	559905	174	-	conjugal transfer protein TraD	TraDTi	No	Tra/Trb gene
	ACQLHX_00665	560090	560503	414	+	IS630 family transposase	Transposase	No	Transposase
	ACQLHX_00666	560460	560687	228	+	transposase	Transposase	No	Transposase
	ACQLHX_00667	560688	560894	207	+	transposase	Transposase	No	Transposase
HMU_001_RAGE_027	ACQLHX_00673	568726	568965	240	+	reverse transcriptase	NA	No	Reverse transcriptase
	ACQLHX_00674	569734	570927	1194	-	lipase family protein	NA	NA	Cargo gene
	ACQLHX_00675	571930	572574	645	-	ankyrin repeat domain-containing protein	Ank	NA	Cargo gene
	ACQLHX_00676	572609	573184	576	-	HD domain-containing protein	SpoT-hydrolase	Yes	Cargo gene
	ACQLHX_00677	573417	573548	132	-	replicative DNA helicase	DnaB	No	Cargo gene
	ACQLHX_00678	573562	574650	1089	-	dnaA N-terminal domain protein	DnaA	No	Cargo gene
	ACQLHX_00679	574777	575247	471	-	DnaA N-terminal domain-containing protein	DnaA	No	Cargo gene
	ACQLHX_00680	576059	576229	171	+	reverse transcriptase N-terminal domain-containing protein	NA	No	Reverse transcriptase
	ACQLHX_00681	576234	577115	882	+	group II intron reverse transcriptase/maturase	NA	No	Reverse transcriptase
	ACQLHX_00682	577230	577607	378	+	HNH endonuclease	NA	NA	Cargo gene
	ACQLHX_00683	577815	578270	456	+	conjugal transfer protein TraD	TraDTi	Yes	Tra/Trb gene
	ACQLHX_00684	578348	579286	939	-	Rpn family recombination-promoting nuclease/putative transposase	Transposase	Yes	Transposase
	ACQLHX_00685	580107	580304	198	-	IS630 family transposase	Transposase	No	Transposase
	ACQLHX_00686	581446	581799	354	+	IS5 family transposase	Transposase	No	Transposase
	ACQLHX_00687	581923	582045	123	+	IS5 family transposase	Transposase	No	Transposase
	ACQLHX_00688	582593	584068	1476	-	ankyrin repeat domain-containing protein	Ank	NA	Cargo gene
	ACQLHX_00689	584463	584681	219	-	IS5 family transposase	Transposase	No	Transposase
	ACQLHX_00690	584719	585108	390	+	IS630 family transposase	Transposase	No	Transposase
	ACQLHX_00691	585050	585316	267	+	transposase	Transposase	No	Transposase
	ACQLHX_00692	585317	585580	264	+	transposase	Transposase	No	Transposase
	ACQLHX_00693	585711	587303	1593	-	conjugal transfer protein TraG	TraG	No	Tra/Trb gene
	ACQLHX_00694	587421	588065	645	-	conjugal transfer protein TraF	TraF	Yes	Tra/Trb gene
	ACQLHX_00695	588040	588606	567	-	Panacea domain-containing protein	RAGE hypothetical	NA	Hypothetical protein
	ACQLHX_00696	588716	590002	1287	-	tetratricopeptide repeat protein	TPR	NA	Cargo gene
	ACQLHX_00697	590425	591387	963	-	IS110-like element ISOt5 family transposase	Transposase	Yes	Transposase
	ACQLHX_00698	591618	593309	1692	-	conjugal transfer protein TraN	TraN	Yes	Tra/Trb gene
	ACQLHX_00699	593306	593587	282	-	type-F conjugative transfer system pilin assembly protein TrbC	TrbC	No	Tra/Trb gene
	ACQLHX_00700	593584	593688	105	-	type-F conjugative transfer system pilin assembly protein TrbC	TrbC	No	Tra/Trb gene
	ACQLHX_00701	593711	594655	945	-	conjugal transfer pilus assembly protein TraU	TraU	Yes	Tra/Trb gene
	ACQLHX_00702	594689	594862	174	-	hypothetical protein	Antidote	NA	Cargo gene
	ACQLHX_00703	594946	595605	660	-	type-F conjugative transfer system protein TraW	TraW	Yes	Tra/Trb gene
	ACQLHX_00704	595602	596132	531	-	TraC family protein	TraC	No	Tra/Trb gene
	ACQLHX_00705	596099	598093	1995	-	TraC family protein	TraC	Yes	Tra/Trb gene
	ACQLHX_00706	598074	598394	321	-	conjugal transfer protein	TraV	Yes	Tra/Trb gene
	ACQLHX_00707	598394	598870	477	-	TraB/VirB10 family protein	TraB	No	Tra/Trb gene
	ACQLHX_00708	599176	599370	195	-	hypothetical protein	TraK-1	No	Tra/Trb gene
	ACQLHX_00709	599367	599498	132	-	TraE/TraK family type IV conjugative transfer system protein	TraE	No	Tra/Trb gene
	ACQLHX_00710	599498	599917	420	-	TraE/TraK family type IV conjugative transfer system protein	TraE	No	Tra/Trb gene
	ACQLHX_00711	599917	600240	324	-	hypothetical protein	TraL	Yes	Tra/Trb gene
	ACQLHX_00712	600332	601645	1314	-	site-specific integrase	Integrase	Yes	Integrase
HMU_001_RAGE_028	ACQLHX_00713	603006	604295	1290	+	ankyrin repeat domain-containing protein	Ank	NA	Cargo gene
	ACQLHX_00714	604947	605075	129	-	transposase family protein	Transposase	No	Transposase
	ACQLHX_00715	605079	605321	243	-	IS5 family transposase	Transposase	No	Transposase
	ACQLHX_00716	605415	605657	243	-	IS5 family transposase	Transposase	No	Transposase
	ACQLHX_00717	605667	605762	96	-	IS5 family transposase	Transposase	No	Transposase
	ACQLHX_00718	606075	606191	117	+	transposase	Transposase	No	Transposase
	ACQLHX_00719	606275	606424	150	+	transposase	Transposase	No	Transposase
	ACQLHX_00720	607420	607659	240	+	reverse transcriptase	NA	No	Reverse transcriptase
HMU_001_RAGE_029	ACQLHX_00745	633102	633446	345	+	Arm DNA-binding domain-containing protein	Integrase	No	Integrase
	ACQLHX_00746	633656	634198	543	+	tyrosine-type recombinase/integrase	Integrase	No	Integrase
	ACQLHX_00747	634195	634425	231	+	tyrosine-type recombinase/integrase	Integrase	No	Integrase
	ACQLHX_00748	634493	634816	324	+	hypothetical protein	TraL	Yes	Tra/Trb gene
	ACQLHX_00749	634816	635235	420	+	conjugal transfer protein	TraE	No	Tra/Trb gene
	ACQLHX_00750	635216	635368	153	+	TraE/TraK family type IV conjugative transfer system protein, partial	TraE	No	Tra/Trb gene
	ACQLHX_00751	635365	635841	477	+	hypothetical protein	TraK-1	Yes	Tra/Trb gene
	ACQLHX_00752	635986	636315	330	+	putative membrane protein	TraK-2	Yes	Tra/Trb gene
	ACQLHX_00753	636358	637680	1323	+	TraB/VirB10 family protein	TraB	Yes	Tra/Trb gene
	ACQLHX_00754	637889	638476	588	+	DnaA N-terminal domain-containing protein	DnaA	No	Cargo gene
	ACQLHX_00755	638508	639605	1098	+	DnaA N-terminal domain-containing protein	DnaA	No	Cargo gene
	ACQLHX_00756	639614	641062	1449	+	replicative DNA helicase	DnaB	Yes	Cargo gene
	ACQLHX_00757	641295	641870	576	+	HD domain-containing protein	SpoT-hydrolase	Yes	Cargo gene
	ACQLHX_00758	641908	642555	648	+	ankyrin repeat domain-containing protein	Ank	NA	Cargo gene
	ACQLHX_00759	642602	643150	549	+	putative ompA-like autotransporter	Ot RAGE membrane protein	NA	Cargo gene
	ACQLHX_00760	643154	643966	813	-	DNA adenine methylase	Dam	Yes	Cargo gene
	ACQLHX_00761	644598	645119	522	+	hypothetical protein	NA	NA	Hypothetical protein
	ACQLHX_00762	645124	645426	303	-	DNA methyltransferase	Dam	No	Cargo gene
	ACQLHX_00763	646429	647196	768	+	sensor histidine kinase	HATPase_c domain containing protein	No	Cargo gene
	ACQLHX_00764	647180	648037	858	+	sensor histidine kinase	HATPase_c domain containing protein	No	Cargo gene
	ACQLHX_00765	648138	648713	576	+	HD domain-containing protein	SpoT-hydrolase	Yes	Cargo gene
	ACQLHX_00766	648834	649856	1023	+	Rpn family recombination-promoting nuclease/putative transposase	Transposase	Yes	Transposase
	ACQLHX_00767	649924	650379	456	-	conjugal transfer protein TraD	TraDTi	Yes	Tra/Trb gene
	ACQLHX_00768	650657	652663	2007	+	conjugal transfer protein TraA	TraATi	No	Tra/Trb gene
	ACQLHX_00769	652720	653487	768	+	conjugal transfer protein TraA	TraATi	No	Tra/Trb gene
	ACQLHX_00770	653753	655801	2049	+	conjugal transfer protein TraI	TraI	No	Tra/Trb gene
	ACQLHX_00771	655869	655988	120	+	IS630 family transposase	Transposase	No	Transposase
	ACQLHX_00772	656595	657077	483	+	conjugal transfer protein TraI	TraI	No	Tra/Trb gene
	ACQLHX_00773	657130	658098	969	+	Rpn family recombination-promoting nuclease/putative transposase	Transposase	Yes	Transposase
	ACQLHX_00774	658108	659862	1755	-	type IV secretion system DNA-binding domain-containing protein	TraD	Yes	Tra/Trb gene
	ACQLHX_00775	659868	661010	1143	-	tetratricopeptide repeat protein	TPR	NA	Cargo gene
	ACQLHX_00776	661018	663669	2652	-	conjugal transfer protein TraG	TraG	Yes	Tra/Trb gene
	ACQLHX_00777	663669	664874	1206	-	conjugal transfer protein TraH	TraH	Yes	Tra/Trb gene
	ACQLHX_00778	664967	665683	717	-	conjugal transfer protein TraF	TraF	Yes	Tra/Trb gene
	ACQLHX_00779	665695	666255	561	-	Panacea domain-containing protein	RAGE hypothetical	NA	Hypothetical protein
	ACQLHX_00780	666366	667871	1506	-	tetratricopeptide repeat protein	TPR	NA	Cargo gene
	ACQLHX_00781	668123	669178	1056	-	conjugal transfer protein TraN	TraN	No	Tra/Trb gene
	ACQLHX_00782	669291	670253	963	+	IS110-like element ISOt5 family transposase	Transposase	Yes	Transposase
	ACQLHX_00783	670269	671003	735	-	conjugal transfer protein TraN	TraN	No	Tra/Trb gene
	ACQLHX_00784	671106	671390	285	+	conjugative transfer protein	TraU	No	Tra/Trb gene
	ACQLHX_00785	671446	672915	1470	+	conjugal transfer protein TraN	TraN	Yes	Tra/Trb gene
	ACQLHX_00786	672927	673610	684	+	conjugal transfer protein TraF	TraF	Yes	Tra/Trb gene
	ACQLHX_00787	673607	673909	303	+	conjugal transfer protein TraH	TraH	No	Tra/Trb gene
	ACQLHX_00788	673906	674499	594	+	conjugal transfer protein TraH	TraH	No	Tra/Trb gene
	ACQLHX_00789	674453	674908	456	+	conjugal transfer protein TraH	TraH	No	Tra/Trb gene
	ACQLHX_00790	674908	677559	2652	+	conjugal transfer protein TraG	TraG	Yes	Tra/Trb gene
	ACQLHX_00791	677567	678709	1143	+	tetratricopeptide repeat protein	TPR	NA	Cargo gene
	ACQLHX_00792	678715	680469	1755	+	type IV secretion system DNA-binding domain-containing protein	TraD	Yes	Tra/Trb gene
	ACQLHX_00793	680479	681462	984	-	Rpn family recombination-promoting nuclease/putative transposase	Transposase	Yes	Transposase
	ACQLHX_00794	682087	683895	1809	-	hypothetical protein	NA	NA	Hypothetical protein
	ACQLHX_00795	684229	685245	1017	-	conjugal transfer protein TraA	TraATi	No	Tra/Trb gene
	ACQLHX_00796	685542	685997	456	+	conjugal transfer protein TraD	TraDTi	Yes	Tra/Trb gene
	ACQLHX_00797	686065	687063	999	-	Rpn family recombination-promoting nuclease/putative transposase	Transposase	Yes	Transposase
	ACQLHX_00798	687184	687591	408	-	HD domain-containing protein	SpoT-hydrolase	No	Cargo gene
	ACQLHX_00799	687875	689014	1140	-	reverse transcriptase domain-containing protein	NA	No	Reverse transcriptase
	ACQLHX_00800	689199	689351	153	-	hypothetical protein	NA	NA	Hypothetical protein
	ACQLHX_00801	689484	689696	213	-	HD domain-containing protein	Hydrolase	No	Cargo gene
	ACQLHX_00802	689738	690232	495	-	ATP-binding protein	HATPase_c domain containing protein	No	Cargo gene
	ACQLHX_00803	690251	690529	279	-	sensor histidine kinase	HATPase_c domain containing protein	No	Cargo gene
	ACQLHX_00804	690532	691188	657	-	sensor histidine kinase	HATPase_c domain containing protein	No	Cargo gene
	ACQLHX_00805	691196	691882	687	-	sensor histidine kinase	HATPase_c domain containing protein	No	Cargo gene
	ACQLHX_00806	692217	692615	399	+	transposase	Transposase	No	Transposase
	ACQLHX_00807	692840	693082	243	-	IS5 family transposase	Transposase	No	Transposase
HMU_001_RAGE_030	ACQLHX_00828	720069	720455	387	+	DnaA N-terminal domain-containing protein	DnaA	No	Cargo gene
	ACQLHX_00829	720824	721036	213	+	ankyrin repeat domain-containing protein	Ank	NA	Cargo gene
	ACQLHX_00830	721375	721551	177	+	ankyrin repeat domain-containing protein	Ank	NA	Cargo gene
	ACQLHX_00831	722515	722733	219	-	IS5 family transposase	Transposase	No	Transposase
	ACQLHX_00832	722762	722911	150	-	conjugal transfer protein TraH	TraH	No	Tra/Trb gene
	ACQLHX_00833	723511	723840	330	+	transposase	Transposase	No	Transposase
HMU_001_RAGE_031	ACQLHX_00847	740755	740964	210	-	transposase	Transposase	No	Transposase
	ACQLHX_00848	740965	741150	186	-	transposase	Transposase	No	Transposase
	ACQLHX_00849	741116	741229	114	-	transposase	Transposase	No	Transposase
	ACQLHX_00850	741894	742148	255	-	transposase	Transposase	No	Transposase
	ACQLHX_00851	742130	742354	225	-	transposase	Transposase	No	Transposase
	ACQLHX_00852	743508	744185	678	+	DnaA N-terminal domain-containing protein	DnaA	No	Cargo gene
	ACQLHX_00853	744194	745639	1446	+	replicative DNA helicase	DnaB	Yes	Cargo gene
	ACQLHX_00854	745473	745985	513	-	DnaA N-terminal domain-containing protein	DnaA	No	Cargo gene
	ACQLHX_00855	746448	746633	186	+	IS630 transposase-related protein	Transposase	No	Transposase
HMU_001_RAGE_032 (Complete RAGE with truncated/split mobilization genes)	ACQLHX_00864	757949	758113	165	+	Arm DNA-binding domain-containing protein	Integrase	No	Integrase
	ACQLHX_00865	758130	758411	282	+	Arm DNA-binding domain-containing protein	Integrase	No	Integrase
	ACQLHX_00866	758589	758954	366	+	tyrosine-type recombinase/integrase	Integrase	No	Integrase
	ACQLHX_00867	759304	759627	324	+	hypothetical protein	TraL	Yes	Tra/Trb gene
	ACQLHX_00868	759627	760046	420	+	TraE/TraK family type IV conjugative transfer system protein	TraE	No	Tra/Trb gene
	ACQLHX_00869	760046	760177	132	+	TraE/TraK family type IV conjugative transfer system protein	TraE	No	Tra/Trb gene
	ACQLHX_00870	760174	760368	195	+	hypothetical protein	TraK-1	No	Tra/Trb gene
	ACQLHX_00871	760674	761150	477	+	TraB/VirB10 family protein	TraB	No	Tra/Trb gene
	ACQLHX_00872	761150	761470	321	+	conjugal transfer protein	TraV	Yes	Tra/Trb gene
	ACQLHX_00873	761451	763445	1995	+	TraC family protein	TraC	No	Tra/Trb gene
	ACQLHX_00874	763412	763942	531	+	TraC family protein	TraC	No	Tra/Trb gene
	ACQLHX_00875	763939	764598	660	+	type-F conjugative transfer system protein TraW	TraW	Yes	Tra/Trb gene
	ACQLHX_00876	764682	764855	174	+	hypothetical protein	Antidote	NA	Cargo gene
	ACQLHX_00877	764889	765833	945	+	conjugal transfer pilus assembly protein TraU	TraU	Yes	Tra/Trb gene
	ACQLHX_00878	765856	766239	384	+	type-F conjugative transfer system pilin assembly protein TrbC	TrbC	Yes	Tra/Trb gene
	ACQLHX_00879	766236	767930	1695	+	conjugal transfer protein TraN	TraN	Yes	Tra/Trb gene
	ACQLHX_00880	768085	769248	1164	+	ankyrin repeat domain-containing protein	Ank	NA	Cargo gene
	ACQLHX_00881	769531	770247	717	+	conjugal transfer protein TraF	TraF	Yes	Tra/Trb gene
	ACQLHX_00882	770244	771545	1302	+	conjugal transfer protein TraH	TraH	Yes	Tra/Trb gene
	ACQLHX_00883	771545	772597	1053	+	conjugal transfer protein TraG	TraG	No	Tra/Trb gene
	ACQLHX_00884	772606	773532	927	+	tetratricopeptide repeat protein	TPR	NA	Cargo gene
	ACQLHX_00885	773538	774050	513	+	TraD N-terminal domain-containing protein	TraD	No	Tra/Trb gene
	ACQLHX_00886	774044	775291	1248	+	conjugal transfer protein	TraD	No	Tra/Trb gene
	ACQLHX_00887	775301	775786	486	-	Rpn family recombination-promoting nuclease/putative transposase	Transposase	No	Transposase
	ACQLHX_00888	776003	776965	963	+	IS110-like element ISOt5 family transposase	Transposase	Yes	Transposase
	ACQLHX_00889	776981	777541	561	-	Rpn family recombination-promoting nuclease/putative transposase	Transposase	No	Transposase
	ACQLHX_00890	777920	778882	963	+	transposase	Transposase	Yes	Transposase
	ACQLHX_00891	778898	780049	1152	-	conjugal transfer protein TraI	TraI	No	Tra/Trb gene
	ACQLHX_00892	780220	781281	1062	+	hypothetical protein	NA	NA	Hypothetical protein
	ACQLHX_00893	781577	782332	756	-	conjugal transfer protein TraA	TraATi	No	Tra/Trb gene
	ACQLHX_00894	782389	783531	1143	-	conjugal transfer protein TraA	TraATi	No	Tra/Trb gene
	ACQLHX_00895	783599	783751	153	-	conjugal transfer protein TraA	TraATi	No	Tra/Trb gene
	ACQLHX_00896	784029	784484	456	+	conjugal transfer protein TraD	TraDTi	Yes	Tra/Trb gene
	ACQLHX_00897	784582	785145	564	+	hypothetical protein	NA	NA	Hypothetical protein
	ACQLHX_00898	785232	785639	408	-	bifunctional (p)ppGpp synthetase/guanosine-3',5'-bis(diphosphate) 3'-pyrophosphohydrolase	SpoT-hydrolase	No	Cargo gene
	ACQLHX_00899	785733	787061	1329	-	reverse transcriptase domain-containing protein	NA	Yes	Reverse transcriptase
	ACQLHX_00900	787246	787398	153	-	hypothetical protein	NA	NA	Hypothetical protein
	ACQLHX_00901	787531	787731	201	-	HD domain-containing protein	SpoT-hydrolase	No	Cargo gene
	ACQLHX_00902	787752	788687	936	-	HAMP domain-containing sensor histidine kinase	HATPase_c domain containing protein	No	Cargo gene
	ACQLHX_00903	788671	789336	666	-	HAMP domain-containing histidine kinase	HATPase_c domain containing protein	No	Cargo gene
	ACQLHX_00904	789810	790619	810	+	DNA adenine methylase	Dam	Yes	Cargo gene
	ACQLHX_00905	790623	791126	504	-	putative ompA-like autotransporter	Ot RAGE membrane protein	NA	Cargo gene
	ACQLHX_00906	791228	791872	645	-	ankyrin repeat domain-containing protein	Ank	NA	Cargo gene
	ACQLHX_00907	791910	792455	546	-	HD domain-containing protein	SpoT-hydrolase	Yes	Cargo gene
	ACQLHX_00908	793066	793908	843	+	hypothetical protein	NA	NA	Hypothetical protein
	ACQLHX_00909	794106	794975	870	-	IS982 family transposase	Transposase	No	Transposase
HMU_001_RAGE_033	ACQLHX_00919	801731	801871	141	+	Arm DNA-binding domain-containing protein	Integrase	No	Integrase
	ACQLHX_00920	801841	802011	171	+	Arm DNA-binding domain-containing protein	Integrase	No	Integrase
	ACQLHX_00921	802005	802166	162	+	tyrosine-type recombinase/integrase	Integrase	No	Integrase
	ACQLHX_00922	802169	802357	189	+	peroxiredoxin	NA	NA	Cargo gene
	ACQLHX_00923	802499	802639	141	+	peroxiredoxin	NA	NA	Cargo gene
	ACQLHX_00924	802719	803042	324	+	hypothetical protein	TraL	Yes	Tra/Trb gene
	ACQLHX_00925	803095	803355	261	+	TraE/TraK family type IV conjugative transfer system protein	TraE	No	Tra/Trb gene
	ACQLHX_00926	803441	803593	153	+	TraE/TraK family type IV conjugative transfer system protein, partial	TraE	No	Tra/Trb gene
	ACQLHX_00927	803590	804162	573	+	bacterial conjugation TrbI-like family protein	TraK-1	No	Tra/Trb gene
	ACQLHX_00928	804201	804518	318	+	TraB/VirB10 family protein	TraB	No	Tra/Trb gene
	ACQLHX_00929	804988	805185	198	+	reverse transcriptase domain-containing protein	NA	No	Reverse transcriptase
	ACQLHX_00930	805190	806044	855	+	reverse transcriptase domain-containing protein	NA	No	Reverse transcriptase
	ACQLHX_00931	806409	806816	408	+	HD domain-containing protein	SpoT-hydrolase	No	Cargo gene
	ACQLHX_00932	806937	807827	891	+	Rpn family recombination-promoting nuclease/putative transposase	Transposase	Yes	Transposase
	ACQLHX_00933	807963	808322	360	+	IS5 family transposase	Transposase	No	Transposase
	ACQLHX_00934	808993	812430	3438	-	sodium:solute symporter family transporter	PutP	Yes	Cargo gene
	ACQLHX_00935	812840	812959	120	+	IS5 family transposase	Transposase	No	Transposase
	ACQLHX_00936	813202	813606	405	+	hypothetical protein	NA	NA	Hypothetical protein
	ACQLHX_00937	813911	814360	450	+	hypothetical protein	NA	NA	Hypothetical protein
	ACQLHX_00938	814433	815062	630	+	hypothetical protein	NA	NA	Hypothetical protein
	ACQLHX_00939	815579	815860	282	-	tetratricopeptide repeat protein	TPR	NA	Cargo gene
	ACQLHX_00940	815957	816100	144	-	hypothetical protein	TraG	No	Tra/Trb gene
	ACQLHX_00941	816480	816638	159	-	conjugal transfer protein TraD	TraDTi	No	Tra/Trb gene
	ACQLHX_00942	816935	818680	1746	+	conjugal transfer protein TraA	TraATi	No	Tra/Trb gene
	ACQLHX_00943	818717	819733	1017	+	conjugal transfer protein TraA	TraATi	No	Tra/Trb gene
	ACQLHX_00944	820063	820569	507	+	conjugal transfer protein TraI	TraI	No	Tra/Trb gene
	ACQLHX_00945	820578	821075	498	+	conjugal transfer protein TraI	TraI	No	Tra/Trb gene
	ACQLHX_00946	821091	822053	963	-	transposase	Transposase	Yes	Transposase
	ACQLHX_00947	822365	823369	1005	+	Rpn family recombination-promoting nuclease/putative transposase	Transposase	Yes	Transposase
	ACQLHX_00948	823379	824365	987	-	type IV secretion system DNA-binding domain-containing protein	TraD	No	Tra/Trb gene
	ACQLHX_00949	824320	825132	813	-	conjugal transfer protein	TraD	No	Tra/Trb gene
	ACQLHX_00950	825266	826303	1038	-	tetratricopeptide repeat protein	TPR	NA	Cargo gene
	ACQLHX_00951	826316	828949	2634	-	conjugal transfer protein TraG	TraG	Yes	Tra/Trb gene
	ACQLHX_00952	828949	830154	1206	-	conjugal transfer protein TraH	TraH	Yes	Tra/Trb gene
	ACQLHX_00953	830247	830888	642	-	conjugal transfer protein TraF	TraF	Yes	Tra/Trb gene
	ACQLHX_00954	830983	831384	402	-	hypothetical protein	NA	NA	Hypothetical protein
	ACQLHX_00955	831477	832640	1164	-	hypothetical protein	NA	NA	Hypothetical protein
	ACQLHX_00956	832776	833156	381	-	conjugal transfer protein TraN	TraN	No	Tra/Trb gene
	ACQLHX_00957	833153	833434	282	-	type-F conjugative transfer system pilin assembly protein TrbC	TrbC	No	Tra/Trb gene
	ACQLHX_00958	833561	834025	465	-	conjugal transfer pilus assembly protein TraU	TraU	No	Tra/Trb gene
	ACQLHX_00959	834075	835070	996	+	ankyrin repeat domain-containing protein	Ank	NA	Cargo gene
	ACQLHX_00960	835051	835566	516	-	TraC family protein	TraC	No	Tra/Trb gene
	ACQLHX_00961	835697	836254	558	-	TraC family protein	TraC	No	Tra/Trb gene
	ACQLHX_00962	836235	836564	330	-	conjugal transfer protein	TraV	Yes	Tra/Trb gene
	ACQLHX_00963	836564	837886	1323	-	TraB/VirB10 family protein	TraB	Yes	Tra/Trb gene
	ACQLHX_00964	837929	838258	330	-	putative membrane protein	TraK-2	Yes	Tra/Trb gene
	ACQLHX_00965	838403	838708	306	-	hypothetical protein	TraK-1	No	Tra/Trb gene
	ACQLHX_00966	838808	838939	132	-	DnaA N-terminal domain-containing protein	DnaA	No	Cargo gene
	ACQLHX_00967	839238	839417	180	+	reverse transcriptase	NA	No	Reverse transcriptase
	ACQLHX_00968	840477	840989	513	-	hypothetical protein	NA	NA	Hypothetical protein
	ACQLHX_00969	841518	841913	396	+	IS982 family transposase	Transposase	No	Transposase
HMU_001_RAGE_034	ACQLHX_00994	869179	870663	1485	-	ankyrin repeat domain-containing protein	Ank	NA	Cargo gene
	ACQLHX_00995	871097	871285	189	-	IS5 family transposase	Transposase	No	Transposase
	ACQLHX_00996	871314	871418	105	-	IS110-like element ISOt5 family transposase	Transposase	No	Transposase
HMU_001_RAGE_035	ACQLHX_00998	873671	873880	210	+	leucine--tRNA ligase	NA	NA	Cargo gene
	ACQLHX_00999	874176	876068	1893	+	RAP domain-containing protein	NA	NA	Cargo gene
	ACQLHX_01000	876157	877578	1422	-	replicative DNA helicase	DnaB	Yes	Cargo gene
	ACQLHX_01001	877587	878333	747	-	DnaA N-terminal domain-containing protein	DnaA	No	Cargo gene
	ACQLHX_01002	878630	879130	501	-	DnaA N-terminal domain-containing protein	DnaA	No	Cargo gene
	ACQLHX_01003	879338	879739	402	+	transposase	Transposase	No	Transposase
	ACQLHX_01004	880158	880316	159	-	hypothetical protein	NA	NA	Hypothetical protein
	ACQLHX_01005	880503	883307	2805	-	ankyrin repeat domain-containing protein	Ank	NA	Cargo gene
	ACQLHX_01006	884040	884279	240	-	transposase	Transposase	No	Transposase
	ACQLHX_01007	884912	885022	111	-	transposase	Transposase	No	Transposase
	ACQLHX_01008	885316	885690	375	-	IS5 family transposase	Transposase	No	Transposase
	ACQLHX_01009	885702	886139	438	-	IS5 family transposase	Transposase	No	Transposase
	ACQLHX_01010	886185	886526	342	-	IS5 family transposase	Transposase	No	Transposase
HMU_001_RAGE_036	ACQLHX_01017	894570	894944	375	-	IS5 family transposase	Transposase	No	Transposase
	ACQLHX_01018	894956	895072	117	-	IS5 family transposase	Transposase	No	Transposase
	ACQLHX_01019	895151	895393	243	-	IS5 family transposase	Transposase	No	Transposase
	ACQLHX_01020	895422	895577	156	-	ATP-binding protein	HATPase_c	No	Cargo gene
	ACQLHX_01021	896022	896261	240	+	dnaA N-terminal domain protein	DnaA	No	Cargo gene
	ACQLHX_01022	896237	896764	528	+	DnaA N-terminal domain-containing protein	DnaA	No	Cargo gene
	ACQLHX_01023	896727	897011	285	+	DnaA N-terminal domain-containing protein	DnaA	No	Cargo gene
HMU_001_RAGE_037	ACQLHX_01024	898002	898436	435	+	tyrosine-type recombinase/integrase	Integrase	No	Integrase
	ACQLHX_01025	898481	898657	177	+	tyrosine-type recombinase/integrase	Integrase	No	Integrase
	ACQLHX_01026	898795	899118	324	+	hypothetical protein	TraL	Yes	Tra/Trb gene
	ACQLHX_01027	899118	899288	171	+	conjugative transfer protein	TraE	No	Tra/Trb gene
	ACQLHX_01028	899342	899434	93	+	conjugal transfer protein TraE	TraB	No	Tra/Trb gene
	ACQLHX_01029	899464	899646	183	+	TrbI/VirB10 family protein	TraB	No	Tra/Trb gene
	ACQLHX_01030	899646	899975	330	+	conjugative transfer protein	TraV	Yes	Tra/Trb gene
	ACQLHX_01031	899956	900513	558	+	TraC family protein	TraC	No	Tra/Trb gene
	ACQLHX_01032	900644	901159	516	+	TraC family protein	TraC	No	Tra/Trb gene
	ACQLHX_01033	901140	902135	996	-	ankyrin repeat domain-containing protein	Ank	NA	Cargo gene
	ACQLHX_01034	902185	902649	465	+	conjugal transfer pilus assembly protein TraU	TraU	No	Tra/Trb gene
	ACQLHX_01035	902776	903051	276	+	type-F conjugative transfer system pilin assembly protein TrbC	TrbC	No	Tra/Trb gene
	ACQLHX_01036	903048	904736	1689	+	conjugal transfer protein TraN	TraN	Yes	Tra/Trb gene
	ACQLHX_01037	904990	905694	705	+	tetratricopeptide repeat protein	TPR	NA	Cargo gene
	ACQLHX_01038	905792	906340	549	+	Panacea domain-containing protein	RAGE hypothetical	NA	Hypothetical protein
	ACQLHX_01039	906510	907085	576	+	conjugal transfer protein TraF	TraF	Yes	Tra/Trb gene
	ACQLHX_01040	907082	907711	630	+	conjugal transfer protein TraH	TraH	No	Tra/Trb gene
	ACQLHX_01041	907761	908384	624	+	conjugal transfer protein TraH	TraH	No	Tra/Trb gene
	ACQLHX_01042	908384	908719	336	+	conjugal transfer protein TraG	TraG	No	Tra/Trb gene
	ACQLHX_01043	908896	909858	963	+	IS110-like element ISOt5 family transposase	Transposase	Yes	Transposase
	ACQLHX_01044	909941	910579	639	+	conjugal transfer protein TraG	TraG	No	Tra/Trb gene
	ACQLHX_01045	910754	911119	366	+	TraC family protein	TraC	No	Tra/Trb gene
HMU_001_RAGE_038	ACQLHX_01047	912951	913214	264	-	TrbI/VirB10 family protein	TraB	No	Tra/Trb gene
	ACQLHX_01048	913434	914396	963	+	IS110-like element ISOt5 family transposase	Transposase	No	Transposase
	ACQLHX_01049	914412	914678	267	-	TraB/VirB10 family protein	TraB	No	Tra/Trb gene
	ACQLHX_01050	914654	914890	237	-	TraB/VirB10 family protein	TraB	No	Tra/Trb gene
HMU_001_RAGE_039	ACQLHX_01057	924227	924601	375	-	IS5 family transposase	Transposase	No	Transposase
	ACQLHX_01058	924613	925050	438	-	IS5 family transposase	Transposase	No	Transposase
	ACQLHX_01059	925270	925611	342	+	TraC family protein	TraC	No	Tra/Trb gene
	ACQLHX_01060	925720	925926	207	+	TraC family protein	TraC	No	Tra/Trb gene
	ACQLHX_01061	926166	926417	252	-	IS630 family transposase	Transposase	No	Transposase
	ACQLHX_01062	926414	926581	168	-	IS630 family transposase	Transposase	No	Transposase
	ACQLHX_01063	926568	926888	321	-	IS630 transposase-related protein	Transposase	No	Transposase
HMU_001_RAGE_040	ACQLHX_01069	932823	932942	120	-	IS630 family transposase	Transposase	No	Transposase
	ACQLHX_01070	933029	933430	402	+	TraB/VirB10 family protein	TraB	No	Tra/Trb gene
	ACQLHX_01071	933513	933842	330	+	conjugal transfer protein	TraV	Yes	Tra/Trb gene
	ACQLHX_01072	933823	934410	588	+	TraC family protein	TraC	No	Tra/Trb gene
	ACQLHX_01073	934597	935646	1050	+	TraC family protein	TraC	No	Tra/Trb gene
	ACQLHX_01074	935712	936011	300	+	conjugal transfer protein TraN	TraN	No	Tra/Trb gene
	ACQLHX_01075	936111	936893	783	+	conjugal transfer protein TraN	TraN	No	Tra/Trb gene
	ACQLHX_01076	937067	937180	114	+	conjugal transfer protein TraN	TraN	No	Tra/Trb gene
	ACQLHX_01077	937337	938101	765	+	ankyrin repeat domain-containing protein	Ank	NA	Cargo gene
	ACQLHX_01078	938538	938699	162	+	conjugal transfer protein TraF	TraF	No	Tra/Trb gene
	ACQLHX_01079	938879	939079	201	+	conjugal transfer protein TraF	TraF	No	Tra/Trb gene
	ACQLHX_01080	939161	939403	243	-	IS5 family transposase	Transposase	No	Transposase
	ACQLHX_01081	939393	939530	138	-	transposase family protein	Transposase	No	Transposase
	ACQLHX_01082	939841	940374	534	-	putative ompA-like autotransporter	Ot RAGE membrane protein	NA	Cargo gene
	ACQLHX_01083	940371	941363	993	-	ankyrin repeat domain-containing protein	Ank	NA	Cargo gene
	ACQLHX_01084	941588	941716	129	-	DnaA N-terminal domain-containing protein	DnaA	No	Cargo gene
	ACQLHX_01085	941682	942275	594	-	DnaA N-terminal domain-containing protein	DnaA	No	Cargo gene
	ACQLHX_01086	942670	942888	219	-	DnaA N-terminal domain-containing protein	DnaA	No	Cargo gene
	ACQLHX_01087	943045	943167	123	-	hypothetical protein	NA	NA	Hypothetical protein
	ACQLHX_01088	943277	943486	210	-	TraB/VirB10 family protein	TraB	No	Tra/Trb gene
	ACQLHX_01089	943443	943730	288	-	TraB/VirB10 family protein	TraB	No	Tra/Trb gene
	ACQLHX_01090	943820	943954	135	-	reverse transcriptase domain protein, partial	NA	No	Reverse transcriptase
	ACQLHX_01091	944745	946235	1491	+	carboxypeptidase M32	NA	NA	Cargo gene
	ACQLHX_01092	946334	947698	1365	-	magnesium transporter	NA	NA	Cargo gene
HMU_001_RAGE_041	ACQLHX_01094	947887	948906	1020	-	DNA polymerase III subunit delta	NA	NA	Cargo gene
	ACQLHX_01095	948926	951445	2520	-	leucine--tRNA ligase	NA	NA	Cargo gene
	ACQLHX_01096	952061	952792	732	-	intradiol ring-cleavage dioxygenase	NA	NA	Cargo gene
	ACQLHX_01097	953171	953278	108	-	hypothetical protein	NA	NA	Hypothetical protein
	ACQLHX_01098	954274	955722	1449	-	exopolyphosphatase	NA	NA	Cargo gene
	ACQLHX_01099	956518	956910	393	-	IS982 family transposase	Transposase	No	Transposase
	ACQLHX_01100	957068	957304	237	-	IS5 family transposase	Transposase	No	Transposase
	ACQLHX_01101	957316	957432	117	-	IS5 family transposase	Transposase	No	Transposase
	ACQLHX_01102	957511	957753	243	-	IS5 family transposase	Transposase	No	Transposase
	ACQLHX_01103	958434	958874	441	-	ankyrin repeat domain-containing protein	Ank	NA	Cargo gene
	ACQLHX_01104	959758	960429	672	-	replicative DNA helicase	DnaB	No	Cargo gene
	ACQLHX_01105	960525	960818	294	-	replicative DNA helicase	DnaB	No	Cargo gene
	ACQLHX_01106	960827	961504	678	-	DnaA N-terminal domain-containing protein	DnaA	No	Cargo gene
	ACQLHX_01107	962537	962671	135	-	reverse transcriptase domain protein, partial	NA	No	Reverse transcriptase
HMU_001_RAGE_042	ACQLHX_01128	990555	991505	951	+	tyrosine-type recombinase/integrase	Integrase	No	Integrase
	ACQLHX_01129	991597	991890	294	+	hypothetical protein	TraL	Yes	Tra/Trb gene
	ACQLHX_01130	991919	992080	162	+	TraE/TraK family type IV conjugative transfer system protein	TraE	No	Tra/Trb gene
	ACQLHX_01131	992207	992767	561	+	TrbC family F-type conjugative pilus assembly protein	TraC	No	Tra/Trb gene
	ACQLHX_01132	992734	993264	531	+	TraC family protein	TraC	No	Tra/Trb gene
	ACQLHX_01133	993261	993920	660	+	type-F conjugative transfer system protein TraW	TraW	Yes	Tra/Trb gene
	ACQLHX_01134	994006	994182	177	+	hypothetical protein	Antidote	NA	Cargo gene
	ACQLHX_01135	994216	995160	945	+	conjugal transfer pilus assembly protein TraU	TraU	Yes	Tra/Trb gene
	ACQLHX_01136	995183	995566	384	+	type-F conjugative transfer system pilin assembly protein TrbC	TrbC	Yes	Tra/Trb gene
	ACQLHX_01137	995563	996027	465	+	conjugal transfer protein TraN	TraN	No	Tra/Trb gene
	ACQLHX_01138	995993	996421	429	+	conjugal transfer protein TraF	TraF	No	Tra/Trb gene
	ACQLHX_01139	996418	997311	894	+	conjugal transfer protein TraH	TraH	No	Tra/Trb gene
	ACQLHX_01140	997265	997720	456	+	conjugal transfer protein TraH	TraH	No	Tra/Trb gene
	ACQLHX_01141	997725	998462	738	-	toprim domain protein	TraI	No	Tra/Trb gene
	ACQLHX_01142	998471	998977	507	-	conjugal transfer protein TraI	TraI	No	Tra/Trb gene
	ACQLHX_01143	999307	1000323	1017	-	conjugal transfer protein TraA	TraATi	No	Tra/Trb gene
	ACQLHX_01144	1000360	1002123	1764	-	conjugal transfer protein TraA	TraATi	No	Tra/Trb gene
	ACQLHX_01145	1002401	1002850	450	+	conjugal transfer protein TraD	TraDTi	Yes	Tra/Trb gene
	ACQLHX_01146	1002918	1003892	975	-	Rpn family recombination-promoting nuclease/putative transposase	Transposase	Yes	Transposase
	ACQLHX_01147	1004014	1004763	750	-	HD domain-containing protein	Hydrolase	No	Cargo gene
	ACQLHX_01148	1004782	1005249	468	-	sensor histidine kinase	HATPase_c domain containing protein	No	Cargo gene
	ACQLHX_01149	1005313	1005720	408	-	sensor histidine kinase	HATPase_c domain containing protein	No	Cargo gene
	ACQLHX_01150	1005737	1006414	678	-	sensor histidine kinase	HATPase_c domain containing protein	No	Cargo gene
	ACQLHX_01151	1006888	1007697	810	+	DNA adenine methylase	Dam	Yes	Cargo gene
	ACQLHX_01152	1007701	1008204	504	-	putative ompA-like autotransporter	Ot RAGE membrane protein	NA	Cargo gene
	ACQLHX_01153	1008306	1008935	630	-	ankyrin repeat domain-containing protein	Ank	NA	Cargo gene
	ACQLHX_01154	1009170	1010618	1449	-	replicative DNA helicase	DnaB	Yes	Cargo gene
	ACQLHX_01155	1010627	1011724	1098	-	DnaA N-terminal domain-containing protein	DnaA	No	Cargo gene
	ACQLHX_01156	1011756	1011983	228	-	DnaA N-terminal domain-containing protein	DnaA	No	Cargo gene
HMU_001_RAGE_043	ACQLHX_01160	1015587	1015853	267	+	putative conjugative transfer protein TraA	TraATi	No	Tra/Trb gene
	ACQLHX_01161	1016018	1018285	2268	+	conjugal transfer protein TraA	TraATi	Yes	Tra/Trb gene
	ACQLHX_01162	1018377	1018883	507	-	IS630 family transposase	Transposase	No	Transposase
	ACQLHX_01163	1019566	1019850	285	+	conjugal transfer protein TraI	TraI	No	Tra/Trb gene
	ACQLHX_01164	1019816	1020661	846	-	conjugal transfer protein TraA	TraATi	No	Tra/Trb gene
	ACQLHX_01165	1020785	1021036	252	-	conjugal transfer protein TraA	TraATi	No	Tra/Trb gene
	ACQLHX_01166	1021378	1021692	315	+	conjugal transfer protein TraD	TraDTi	No	Tra/Trb gene
	ACQLHX_01167	1021818	1022603	786	-	exodeoxyribonuclease III	NA	NA	Cargo gene
	ACQLHX_01168	1022800	1022988	189	-	spoT-like ppGpp hydrolase domain protein	Hydrolase	No	Cargo gene
	ACQLHX_01169	1023213	1025651	2439	-	hypothetical protein	NA	NA	Hypothetical protein
	ACQLHX_01170	1026322	1026822	501	+	transposase family protein	Transposase	No	Transposase
	ACQLHX_01171	1027075	1027878	804	+	RAP domain-containing protein	NA	No	Cargo gene
	ACQLHX_01172	1027894	1028856	963	-	IS110-like element ISOt5 family transposase	Transposase	Yes	Transposase
	ACQLHX_01173	1029073	1030785	1713	+	RAP domain-containing protein	NA	No	Cargo gene
	ACQLHX_01174	1030911	1031192	282	-	replicative DNA helicase	DnaB	No	Cargo gene
	ACQLHX_01175	1031329	1031553	225	-	IS982 family transposase	Transposase	No	Transposase
	ACQLHX_01176	1031759	1032166	408	+	IS982 family transposase	Transposase	No	Transposase
	ACQLHX_01177	1032160	1032552	393	+	transposase	Transposase	No	Transposase
	ACQLHX_01178	1033983	1034222	240	-	exodeoxyribonuclease VII small subunit	NA	NA	Cargo gene
	ACQLHX_01179	1034276	1034557	282	+	NADH dehydrogenase ubiquinone Fe-S protein 4	NA	NA	Cargo gene
HMU_001_RAGE_044	ACQLHX_01204	1060920	1061129	210	+	putative membrane protein	NA	No	Cargo gene
	ACQLHX_01205	1062077	1062565	489	+	IS982 family transposase	Transposase	No	Transposase
	ACQLHX_01206	1062636	1062950	315	+	transposase	Transposase	No	Transposase
HMU_001_RAGE_045	ACQLHX_01224	1083906	1084295	390	+	IS630 family transposase	Transposase	No	Transposase
	ACQLHX_01225	1084237	1084353	117	+	IS630 family transposase	Transposase	No	Transposase
	ACQLHX_01226	1084595	1084942	348	+	IS630 family transposase	Transposase	No	Transposase
	ACQLHX_01227	1085063	1085608	546	+	IS630 family transposase ISWpi10	NA	No	Transposase
HMU_001_RAGE_046	ACQLHX_01230	1088675	1089142	468	+	DnaA N-terminal domain-containing protein	DnaA	No	Cargo gene
	ACQLHX_01231	1089540	1090217	678	+	DnaA N-terminal domain-containing protein	DnaA	No	Cargo gene
	ACQLHX_01232	1090226	1091662	1437	+	replicative DNA helicase	DnaB	Yes	Cargo gene
	ACQLHX_01233	1091897	1092526	630	+	ankyrin repeat domain-containing protein	Ank	NA	Cargo gene
	ACQLHX_01234	1092628	1093131	504	+	putative ompA-like autotransporter	Ot RAGE membrane protein	NA	Cargo gene
	ACQLHX_01235	1093135	1093947	813	-	DNA adenine methylase	Dam	Yes	Cargo gene
	ACQLHX_01236	1094421	1095107	687	+	sensor histidine kinase	HATPase_c domain containing protein	No	Cargo gene
	ACQLHX_01237	1095115	1095771	657	+	sensor histidine kinase	HATPase_c domain containing protein	No	Cargo gene
	ACQLHX_01238	1095774	1096052	279	+	sensor histidine kinase	HATPase_c domain containing protein	No	Cargo gene
	ACQLHX_01239	1096071	1096601	531	+	HD domain-containing protein	SpoT-hydrolase	No	Cargo gene
	ACQLHX_01240	1096598	1096822	225	+	HD domain-containing protein	Hydrolase	No	Cargo gene
	ACQLHX_01241	1096944	1097834	891	+	Rpn family recombination-promoting nuclease/putative transposase	Transposase	Yes	Transposase
	ACQLHX_01242	1098069	1098488	420	+	hypothetical protein	NA	NA	Hypothetical protein
	ACQLHX_01243	1098511	1099761	1251	+	hypothetical protein	NA	NA	Hypothetical protein
	ACQLHX_01244	1099834	1100292	459	-	conjugal transfer protein TraD	TraDTi	Yes	Tra/Trb gene
	ACQLHX_01245	1100570	1100722	153	+	conjugal transfer protein TraA	TraATi	No	Tra/Trb gene
	ACQLHX_01246	1100790	1102784	1995	+	conjugal transfer protein TraA	TraATi	No	Tra/Trb gene
	ACQLHX_01247	1103048	1103920	873	+	conjugal transfer protein TraI	TraI	No	Tra/Trb gene
	ACQLHX_01248	1103917	1105671	1755	+	conjugal transfer protein TraI	TraI	No	Tra/Trb gene
	ACQLHX_01249	1105687	1106649	963	-	transposase	Transposase	Yes	Transposase
	ACQLHX_01250	1107028	1107561	534	+	Rpn family recombination-promoting nuclease/putative transposase	Transposase	No	Transposase
	ACQLHX_01251	1107519	1107761	243	-	conjugal transfer protein TraF	TraF	No	Tra/Trb gene
	ACQLHX_01252	1107773	1108333	561	-	Panacea domain-containing protein	RAGE hypothetical	NA	Hypothetical protein
	ACQLHX_01253	1108444	1108815	372	-	tetratricopeptide repeat protein	TPR	NA	Cargo gene
	ACQLHX_01254	1109187	1110986	1800	-	TrbC family F-type conjugative pilus assembly protein	TraN	Yes	Tra/Trb gene
	ACQLHX_01255	1111027	1111779	753	-	conjugal transfer pilus assembly protein TraU	TraU	No	Tra/Trb gene
	ACQLHX_01256	1112269	1113258	990	+	ankyrin repeat domain-containing protein	Ank	NA	Cargo gene
	ACQLHX_01257	1113166	1113558	393	-	TraC family protein	TraC	No	Tra/Trb gene
	ACQLHX_01258	1113591	1114433	843	-	TraC family protein	TraC	No	Tra/Trb gene
	ACQLHX_01259	1114414	1114734	321	-	conjugal transfer protein	TraV	Yes	Tra/Trb gene
	ACQLHX_01260	1114734	1115210	477	-	TraB/VirB10 family protein	TraB	No	Tra/Trb gene
	ACQLHX_01261	1115516	1115710	195	-	hypothetical protein	TraK-1	No	Tra/Trb gene
	ACQLHX_01262	1115707	1115838	132	-	TraE/TraK family type IV conjugative transfer system protein	TraE	No	Tra/Trb gene
	ACQLHX_01263	1115838	1116257	420	-	TraE/TraK family type IV conjugative transfer system protein	TraE	No	Tra/Trb gene
	ACQLHX_01264	1116257	1116580	324	-	hypothetical protein	TraL	Yes	Tra/Trb gene
	ACQLHX_01265	1116672	1117622	951	-	tyrosine-type recombinase/integrase	Integrase	No	Integrase
HMU_001_RAGE_047 (Complete RAGE with truncated/split mobilization genes)	ACQLHX_01269	1120000	1121199	1200	+	tyrosine-type recombinase/integrase	Integrase	Yes	Integrase
	ACQLHX_01270	1121332	1121655	324	+	hypothetical protein	TraL	Yes	Tra/Trb gene
	ACQLHX_01271	1121655	1122206	552	+	TraE/TraK family type IV conjugative transfer system protein	TraE	Yes	Tra/Trb gene
	ACQLHX_01272	1122203	1122679	477	+	hypothetical protein	TraK-1	Yes	Tra/Trb gene
	ACQLHX_01273	1123097	1123432	336	+	hypothetical protein	TraK-2	Yes	Tra/Trb gene
	ACQLHX_01274	1123471	1124802	1332	+	TraB/VirB10 family protein	TraB	Yes	Tra/Trb gene
	ACQLHX_01275	1124802	1125122	321	+	conjugal transfer protein	TraV	Yes	Tra/Trb gene
	ACQLHX_01276	1125103	1127595	2493	+	TraC family protein	TraC	Yes	Tra/Trb gene
	ACQLHX_01277	1127592	1127831	240	+	type-F conjugative transfer system protein TraW	TraW	No	Tra/Trb gene
	ACQLHX_01278	1127853	1128251	399	+	type-F conjugative transfer system protein TraW	TraW	No	Tra/Trb gene
	ACQLHX_01279	1128338	1128541	204	+	hypothetical protein	Antidote	NA	Cargo gene
	ACQLHX_01280	1128578	1129522	945	+	conjugal transfer pilus assembly protein TraU	TraU	Yes	Tra/Trb gene
	ACQLHX_01281	1129545	1129928	384	+	type-F conjugative transfer system pilin assembly protein TrbC	TrbC	Yes	Tra/Trb gene
	ACQLHX_01282	1129925	1130287	363	+	conjugal transfer protein TraN	TraN	No	Tra/Trb gene
	ACQLHX_01283	1130417	1131619	1203	+	conjugal transfer protein TraN	TraN	No	Tra/Trb gene
	ACQLHX_01284	1131631	1132320	690	+	conjugal transfer protein TraF	TraF	Yes	Tra/Trb gene
	ACQLHX_01285	1132317	1133210	894	+	conjugal transfer protein TraH	TraH	No	Tra/Trb gene
	ACQLHX_01286	1133164	1133619	456	+	conjugal transfer protein TraH	TraH	No	Tra/Trb gene
	ACQLHX_01287	1133619	1136282	2664	+	conjugal transfer protein TraG	TraG	Yes	Tra/Trb gene
	ACQLHX_01288	1136290	1137432	1143	+	tetratricopeptide repeat protein	TPR	NA	Cargo gene
	ACQLHX_01289	1137436	1139190	1755	+	type IV secretion system DNA-binding domain-containing protein	TraD	Yes	Tra/Trb gene
	ACQLHX_01290	1139200	1140195	996	-	Rpn family recombination-promoting nuclease/putative transposase	Transposase	Yes	Transposase
	ACQLHX_01291	1140247	1142916	2670	-	conjugal transfer protein TraI	TraI	Yes	Tra/Trb gene
	ACQLHX_01292	1143189	1146020	2832	-	conjugal transfer protein TraA	TraATi	Yes	Tra/Trb gene
	ACQLHX_01293	1146297	1146752	456	+	conjugal transfer protein TraD	TraDTi	Yes	Tra/Trb gene
	ACQLHX_01294	1146811	1147677	867	-	hypothetical protein	NA	NA	Hypothetical protein
	ACQLHX_01295	1147878	1148012	135	+	hypothetical protein	TraG	No	Tra/Trb gene
	ACQLHX_01296	1148118	1149089	972	+	tetratricopeptide repeat protein	TPR	NA	Cargo gene
	ACQLHX_01297	1149368	1149580	213	+	conjugal transfer protein TraD	TraDTi	No	Tra/Trb gene
	ACQLHX_01298	1149688	1150698	1011	-	Rpn family recombination-promoting nuclease/putative transposase	Transposase	Yes	Transposase
	ACQLHX_01299	1150819	1151406	588	-	HD domain-containing protein	SpoT-hydrolase	Yes	Cargo gene
	ACQLHX_01300	1151448	1151942	495	-	ATP-binding protein	HATPase_c domain containing protein	No	Cargo gene
	ACQLHX_01301	1152224	1153009	786	-	sensor histidine kinase	HATPase_c domain containing protein	No	Cargo gene
	ACQLHX_01302	1153139	1153840	702	-	sensor histidine kinase	HATPase_c domain containing protein	No	Cargo gene
	ACQLHX_01303	1153887	1154183	297	-	putative signal transduction histidine kinase	HATPase_c	No	Cargo gene
	ACQLHX_01304	1154550	1155359	810	+	DNA adenine methylase	Dam	Yes	Cargo gene
	ACQLHX_01305	1155363	1155914	552	-	putative ompA-like autotransporter	Ot RAGE membrane protein	NA	Cargo gene
	ACQLHX_01306	1155961	1156605	645	-	ankyrin repeat domain-containing protein	Ank	NA	Cargo gene
	ACQLHX_01307	1156640	1157215	576	-	HD domain-containing protein	SpoT-hydrolase	Yes	Cargo gene
	ACQLHX_01308	1157448	1158896	1449	-	replicative DNA helicase	DnaB	Yes	Cargo gene
	ACQLHX_01309	1158905	1160257	1353	-	DnaA N-terminal domain-containing protein	DnaA	No	Cargo gene
	ACQLHX_01310	1161073	1161594	522	-	DnaA N-terminal domain-containing protein	DnaA	No	Cargo gene
	ACQLHX_01311	1162393	1162761	369	+	peroxiredoxin	NA	No	Cargo gene
	ACQLHX_01312	1163007	1163177	171	+	TraE/TraK family type IV conjugative transfer system protein	TraE	No	Tra/Trb gene
HMU_001_RAGE_048	ACQLHX_01318	1171649	1172170	522	+	IS982 family transposase	Transposase	No	Transposase
	ACQLHX_01319	1172591	1172764	174	-	spoT-like ppGpp hydrolase domain protein	Hydrolase	No	Cargo gene
	ACQLHX_01320	1172921	1173112	192	-	ATP-binding protein	HATPase_c domain containing protein	No	Cargo gene
	ACQLHX_01321	1173271	1173486	216	-	ATP-binding protein	HATPase_c domain containing protein	No	Cargo gene
	ACQLHX_01322	1173494	1173820	327	-	putative signal transduction histidine kinase	HATPase_c domain containing protein	No	Cargo gene
	ACQLHX_01323	1173979	1174302	324	-	Biotin carboxylase	NA	NA	Cargo gene
	ACQLHX_01324	1174344	1174664	321	-	carbamoyl-phosphate synthase L chain, ATP binding domain protein	NA	NA	Cargo gene
	ACQLHX_01325	1175533	1175910	378	-	carboxyl transferase domain-containing protein	NA	NA	Cargo gene
	ACQLHX_01326	1175981	1176238	258	-	putative propionyl-CoA carboxylase beta chain	NA	NA	Cargo gene
	ACQLHX_01327	1176219	1176458	240	-	Propionyl-CoA carboxylase beta chain	NA	NA	Cargo gene
HMU_001_RAGE_049	ACQLHX_01334	1182823	1183014	192	+	putative integrase	Integrase	No	Integrase
	ACQLHX_01335	1183070	1183495	426	+	site-specific integrase	Integrase	No	Integrase
	ACQLHX_01336	1183504	1183974	471	+	peroxiredoxin	NA	NA	Cargo gene
HMU_001_RAGE_050	ACQLHX_01358	1206018	1206308	291	+	Arm DNA-binding domain-containing protein	Integrase	No	Integrase
	ACQLHX_01359	1206657	1207022	366	+	tyrosine-type recombinase/integrase	Integrase	No	Integrase
	ACQLHX_01360	1207382	1207627	246	+	hypothetical protein	TraL	No	Tra/Trb gene
	ACQLHX_01361	1207707	1208099	393	+	conjugative transfer protein	TraE	No	Tra/Trb gene
	ACQLHX_01362	1208108	1208260	153	+	TraE/TraK family type IV conjugative transfer system protein, partial	TraE	No	Tra/Trb gene
	ACQLHX_01363	1208257	1208583	327	+	hypothetical protein	TraK-1	No	Tra/Trb gene
HMU_001_RAGE_051	ACQLHX_01408	1249663	1249857	195	-	conjugal transfer protein TraA	TraATi	No	Tra/Trb gene
	ACQLHX_01409	1250033	1250329	297	-	conjugal transfer protein TraA	TraATi	No	Tra/Trb gene
	ACQLHX_01410	1250529	1250738	210	+	conjugal transfer protein TraD	TraDTi	No	Tra/Trb gene
	ACQLHX_01411	1250946	1251200	255	-	transposase	Transposase	No	Transposase
	ACQLHX_01412	1251182	1251964	783	-	IS982 family transposase	Transposase	No	Transposase
	ACQLHX_01413	1252669	1252836	168	-	transposase	Transposase	No	Transposase
	ACQLHX_01414	1252935	1253288	354	-	IS630 transposase-related protein	Transposase	No	Transposase
HMU_001_RAGE_052	ACQLHX_01424	1267786	1268064	279	-	replicative DNA helicase	DnaB	No	Cargo gene
	ACQLHX_01425	1268103	1268489	387	+	hypothetical protein	NA	NA	Hypothetical protein
	ACQLHX_01426	1268535	1268723	189	-	integrase	Integrase	No	Integrase
HMU_001_RAGE_053	ACQLHX_01431	1275680	1275808	129	+	putative transposase	Transposase	No	Transposase
	ACQLHX_01432	1275839	1276021	183	+	IS982 family transposase	Transposase	No	Transposase
	ACQLHX_01433	1276448	1276699	252	+	TraE/TraK family type IV conjugative transfer system protein	TraE	No	Tra/Trb gene
	ACQLHX_01434	1276785	1277231	447	+	hypothetical protein	TraK-1	No	Tra/Trb gene
	ACQLHX_01435	1277845	1277964	120	-	IS630 family transposase	Transposase	No	Transposase
	ACQLHX_01436	1278353	1278952	600	+	IS5 family transposase	Transposase	No	Transposase
	ACQLHX_01437	1280118	1280336	219	-	reverse transcriptase N-terminal domain-containing protein	NA	No	Reverse transcriptase
HMU_001_RAGE_054	ACQLHX_01442	1286126	1286287	162	-	reverse transcriptase	NA	No	Reverse transcriptase
	ACQLHX_01443	1286387	1286779	393	-	reverse transcriptase domain-containing protein	NA	No	Reverse transcriptase
	ACQLHX_01444	1286994	1287161	168	-	reverse transcriptase domain-containing protein	NA	No	Reverse transcriptase
	ACQLHX_01445	1287329	1288012	684	+	ankyrin repeat domain-containing protein	Ank	NA	Cargo gene
	ACQLHX_01446	1288059	1288562	504	+	putative ompA-like autotransporter	Ot RAGE membrane protein	NA	Cargo gene
	ACQLHX_01447	1288843	1289568	726	+	sensor histidine kinase	HATPase_c domain containing protein	No	Cargo gene
	ACQLHX_01448	1289576	1290502	927	+	sensor histidine kinase	HATPase_c domain containing protein	No	Cargo gene
	ACQLHX_01449	1290466	1290765	300	+	HD domain-containing protein	Hydrolase	No	Cargo gene
	ACQLHX_01450	1290886	1291860	975	+	Rpn family recombination-promoting nuclease/putative transposase	Transposase	Yes	Transposase
	ACQLHX_01451	1291928	1292290	363	-	conjugal transfer protein TraD	TraDTi	No	Tra/Trb gene
	ACQLHX_01452	1292657	1292833	177	+	conjugal transfer protein TraA	TraATi	No	Tra/Trb gene
	ACQLHX_01453	1292878	1294020	1143	+	conjugal transfer protein TraA	TraATi	No	Tra/Trb gene
	ACQLHX_01454	1294077	1294871	795	+	conjugal transfer protein TraA	TraATi	No	Tra/Trb gene
	ACQLHX_01455	1295203	1296156	954	+	conjugal transfer protein TraI	TraI	No	Tra/Trb gene
	ACQLHX_01456	1296131	1297642	1512	-	conjugal transfer protein TraA	TraATi	No	Tra/Trb gene
	ACQLHX_01457	1297766	1298017	252	-	conjugal transfer protein TraA	TraATi	No	Tra/Trb gene
	ACQLHX_01458	1298359	1298757	399	+	conjugal transfer protein TraD	TraDTi	Yes	Tra/Trb gene
	ACQLHX_01459	1298799	1299584	786	-	exodeoxyribonuclease III	NA	NA	Cargo gene
	ACQLHX_01460	1299846	1300031	186	+	hypothetical protein	Hydrolase	No	Cargo gene
	ACQLHX_01461	1300199	1302202	2004	-	hypothetical protein	NA	NA	Hypothetical protein
	ACQLHX_01462	1302534	1302755	222	+	IS5 family transposase ISOt6	Transposase	No	Transposase
HMU_001_RAGE_055	ACQLHX_01464	1307024	1307698	675	-	queuosine precursor transporter	Vut1	NA	Cargo gene
	ACQLHX_01465	1307816	1308007	192	+	putative transposase	Transposase	No	Transposase
	ACQLHX_01466	1308140	1309015	876	-	IS982 family transposase	Transposase	No	Transposase
	ACQLHX_01467	1309160	1309270	111	-	ankyrin repeat domain-containing protein	Ank	NA	Cargo gene
HMU_001_RAGE_056	ACQLHX_01481	1320798	1320992	195	-	transposase	Transposase	No	Transposase
	ACQLHX_01482	1321937	1322632	696	-	hypothetical protein	NA	NA	Hypothetical protein
	ACQLHX_01483	1323408	1323602	195	-	reverse transcriptase domain-containing protein	NA	No	Reverse transcriptase
	ACQLHX_01484	1324084	1326294	2211	+	putative ankyrin repeat protein	Ank	NA	Cargo gene
HMU_001_RAGE_057	ACQLHX_01491	1335898	1336062	165	+	replicative DNA helicase	DnaB	No	Cargo gene
	ACQLHX_01492	1336059	1336253	195	+	hypothetical protein	NA	NA	Hypothetical protein
	ACQLHX_01493	1336669	1336911	243	+	hypothetical protein	TraB	No	Tra/Trb gene
	ACQLHX_01494	1336973	1337245	273	+	TraB/VirB10 family protein	TraB	No	Tra/Trb gene
HMU_001_RAGE_058	ACQLHX_01514	1356690	1357565	876	+	IS982 family transposase	Transposase	No	Transposase
	ACQLHX_01515	1357557	1358084	528	-	conjugal transfer TraA domain protein	TraI	No	Tra/Trb gene
	ACQLHX_01516	1358088	1358606	519	-	conjugal transfer protein TraI	TraI	No	Tra/Trb gene
	ACQLHX_01517	1358603	1358764	162	-	conjugal transfer protein TraI	TraI	No	Tra/Trb gene
	ACQLHX_01518	1359031	1361850	2820	-	conjugal transfer protein TraA	TraATi	Yes	Tra/Trb gene
	ACQLHX_01519	1362127	1362504	378	+	conjugal transfer protein TraD	TraDTi	Yes	Tra/Trb gene
	ACQLHX_01520	1362679	1363248	570	+	hypothetical protein	NA	NA	Hypothetical protein
	ACQLHX_01521	1363335	1363742	408	-	bifunctional (p)ppGpp synthetase/guanosine-3',5'-bis(diphosphate) 3'-pyrophosphohydrolase	SpoT-hydrolase	No	Cargo gene
	ACQLHX_01522	1363836	1365164	1329	-	reverse transcriptase domain-containing protein	NA	Yes	Reverse transcriptase
	ACQLHX_01523	1365349	1365501	153	-	hypothetical protein	NA	NA	Hypothetical protein
	ACQLHX_01524	1365634	1365834	201	-	HD domain-containing protein	SpoT-hydrolase	No	Cargo gene
	ACQLHX_01525	1365855	1366790	936	-	HAMP domain-containing sensor histidine kinase	HATPase_c domain containing protein	No	Cargo gene
	ACQLHX_01526	1366774	1367439	666	-	HAMP domain-containing histidine kinase	HATPase_c domain containing protein	No	Cargo gene
	ACQLHX_01527	1367913	1368680	768	+	DNA adenine methylase	Dam	No	Cargo gene
	ACQLHX_01528	1368684	1369187	504	-	putative ompA-like autotransporter	Ot RAGE membrane protein	NA	Cargo gene
	ACQLHX_01529	1369289	1369918	630	-	ankyrin repeat domain-containing protein	Ank	NA	Cargo gene
	ACQLHX_01530	1370153	1371601	1449	-	replicative DNA helicase	DnaB	Yes	Cargo gene
	ACQLHX_01531	1371610	1371954	345	-	DnaA N-terminal domain-containing protein	DnaA	No	Cargo gene
HMU_001_RAGE_059	ACQLHX_01540	1383150	1383443	294	-	reverse transcriptase	NA	No	Reverse transcriptase
	ACQLHX_01541	1383573	1384139	567	-	conjugal transfer pilus assembly protein TraU	TraU	No	Tra/Trb gene
	ACQLHX_01542	1384173	1384346	174	-	hypothetical protein	Antidote	NA	Cargo gene
	ACQLHX_01543	1384434	1384661	228	-	type-F conjugative transfer system protein TraW	TraW	No	Tra/Trb gene
	ACQLHX_01544	1385389	1385505	117	-	hypothetical protein	NA	NA	Hypothetical protein
	ACQLHX_01545	1386436	1386648	213	+	transposase	Transposase	No	Transposase
HMU_001_RAGE_060	ACQLHX_01547	1389237	1389890	654	+	replicative DNA helicase	DnaB	No	Cargo gene
	ACQLHX_01548	1390136	1390324	189	+	replicative DNA helicase	DnaB	No	Cargo gene
	ACQLHX_01549	1390611	1391027	417	+	HD domain-containing protein	SpoT-hydrolase	Yes	Cargo gene
	ACQLHX_01550	1391281	1391850	570	+	ATP-binding protein	HATPase_c domain containing protein	No	Cargo gene
	ACQLHX_01551	1391922	1392146	225	+	sensor histidine kinase	HATPase_c	No	Cargo gene
	ACQLHX_01552	1392143	1392460	318	+	HD domain-containing protein	SpoT-hydrolase	No	Cargo gene
	ACQLHX_01553	1392483	1392632	150	+	sensor histidine kinase	HATPase_c	No	Cargo gene
	ACQLHX_01554	1392648	1393610	963	-	IS110-like element ISOt5 family transposase	Transposase	Yes	Transposase
	ACQLHX_01555	1393827	1394264	438	+	Rpn family recombination-promoting nuclease/putative transposase	Transposase	No	Transposase
	ACQLHX_01556	1394274	1395365	1092	-	type IV secretion system DNA-binding domain-containing protein	TraD	No	Tra/Trb gene
	ACQLHX_01557	1395744	1396118	375	-	IS5 family transposase	Transposase	No	Transposase
	ACQLHX_01558	1396130	1396414	285	-	IS5 family transposase	Transposase	No	Transposase
	ACQLHX_01559	1396415	1396921	507	-	IS630 family transposase	Transposase	No	Transposase
	ACQLHX_01560	1397713	1397841	129	+	transposase family protein	Transposase	No	Transposase
	ACQLHX_01561	1397961	1400432	2472	-	hypothetical protein	NA	NA	Hypothetical protein
	ACQLHX_01562	1401571	1401816	246	-	TraD N-terminal domain-containing protein	TraD	No	Tra/Trb gene
	ACQLHX_01563	1401852	1402109	258	-	tetratricopeptide repeat protein	TPR	NA	Cargo gene
	ACQLHX_01564	1402206	1402517	312	-	tetratricopeptide repeat protein	TPR	NA	Cargo gene
	ACQLHX_01565	1402558	1403460	903	-	conjugal transfer protein TraG	TraG	No	Tra/Trb gene
	ACQLHX_01566	1403460	1404761	1302	-	conjugal transfer protein TraH	TraH	Yes	Tra/Trb gene
	ACQLHX_01567	1404758	1405441	684	-	conjugal transfer protein TraF	TraF	Yes	Tra/Trb gene
	ACQLHX_01568	1405453	1407147	1695	-	conjugal transfer protein TraN	TraN	Yes	Tra/Trb gene
	ACQLHX_01569	1407144	1407509	366	-	type-F conjugative transfer system pilin assembly protein TrbC	TrbC	Yes	Tra/Trb gene
	ACQLHX_01570	1407550	1408527	978	-	conjugal transfer pilus assembly protein TraU	TraU	Yes	Tra/Trb gene
	ACQLHX_01571	1408967	1409476	510	-	type-F conjugative transfer system protein TraW	TraW	No	Tra/Trb gene
	ACQLHX_01572	1409473	1410531	1059	-	TraC family protein	TraC	No	Tra/Trb gene
	ACQLHX_01573	1410578	1411303	726	-	TraC family protein	TraC	No	Tra/Trb gene
	ACQLHX_01574	1411284	1411613	330	-	conjugal transfer protein	TraV	Yes	Tra/Trb gene
	ACQLHX_01575	1411613	1411795	183	-	conjugal transfer protein TraB	TraB	No	Tra/Trb gene
	ACQLHX_01576	1411825	1411992	168	-	TraE/TraK family type IV conjugative transfer system protein	TraE-TraW	No	Tra/Trb gene
	ACQLHX_01577	1412008	1412142	135	-	TraE/TraK family type IV conjugative transfer system protein	TraE-TraW	No	Tra/Trb gene
	ACQLHX_01578	1412142	1412465	324	-	hypothetical protein	TraL	Yes	Tra/Trb gene
	ACQLHX_01579	1412603	1412779	177	-	tyrosine-type recombinase/integrase	Integrase	No	Integrase
	ACQLHX_01580	1412993	1413154	162	-	tyrosine-type recombinase/integrase	Integrase	No	Integrase
	ACQLHX_01581	1413367	1413834	468	-	Arm DNA-binding domain-containing protein	Integrase	No	Integrase
HMU_001_RAGE_061	ACQLHX_01601	1436235	1436399	165	+	Arm DNA-binding domain-containing protein	Integrase	No	Integrase
	ACQLHX_01602	1436416	1436709	294	+	Arm DNA-binding domain-containing protein	Integrase	No	Integrase
	ACQLHX_01603	1436922	1437110	189	+	Arm DNA-binding domain-containing protein	Integrase	No	Integrase
	ACQLHX_01604	1437122	1437250	129	+	Arm DNA-binding domain-containing protein	Integrase	No	Integrase
	ACQLHX_01605	1437295	1437471	177	+	tyrosine-type recombinase/integrase	Integrase	No	Integrase
	ACQLHX_01606	1437609	1437932	324	+	hypothetical protein	TraL	Yes	Tra/Trb gene
	ACQLHX_01607	1437932	1438483	552	+	TraE/TraK family type IV conjugative transfer system protein	TraE	Yes	Tra/Trb gene
	ACQLHX_01608	1438480	1438806	327	+	hypothetical protein	TraK-1	No	Tra/Trb gene
	ACQLHX_01609	1438881	1439039	159	+	TraB/VirB10 family protein	TraB	No	Tra/Trb gene
	ACQLHX_01610	1439303	1439590	288	-	conjugal transfer protein	TraI	No	Tra/Trb gene
	ACQLHX_01611	1439931	1440479	549	-	hypothetical protein	NA	NA	Hypothetical protein
	ACQLHX_01612	1440646	1442946	2301	-	conjugal transfer protein TraA	TraATi	Yes	Tra/Trb gene
	ACQLHX_01613	1442978	1443340	363	-	conjugal transfer protein TraA	TraATi	No	Tra/Trb gene
	ACQLHX_01614	1443654	1444994	1341	+	hypothetical protein	RAGE hypothetical	NA	Hypothetical protein
	ACQLHX_01615	1445040	1445495	456	+	conjugal transfer protein TraD	TraDTi	Yes	Tra/Trb gene
	ACQLHX_01616	1445914	1448130	2217	+	AHH domain-containing protein	NA	NA	Cargo gene
	ACQLHX_01617	1448654	1449805	1152	+	ankyrin repeat domain-containing protein	Ank	NA	Cargo gene
	ACQLHX_01618	1450075	1450341	267	+	AHH domain-containing protein	NA	NA	Cargo gene
	ACQLHX_01619	1450368	1450991	624	+	imm11 family protein	NA	NA	Cargo gene
	ACQLHX_01620	1451143	1451670	528	+	hypothetical protein	NA	NA	Hypothetical protein
	ACQLHX_01621	1451740	1452252	513	-	HD domain-containing protein	SpoT-hydrolase	Yes	Cargo gene
	ACQLHX_01622	1452273	1453208	936	-	HAMP domain-containing sensor histidine kinase	HATPase_c domain containing protein	No	Cargo gene
	ACQLHX_01623	1453192	1453857	666	-	HAMP domain-containing histidine kinase	HATPase_c domain containing protein	No	Cargo gene
	ACQLHX_01624	1454331	1455143	813	+	DNA adenine methylase	Dam	Yes	Cargo gene
	ACQLHX_01625	1455147	1455650	504	-	putative ompA-like autotransporter	Ot RAGE membrane protein	NA	Cargo gene
	ACQLHX_01626	1455752	1456381	630	-	ankyrin repeat domain-containing protein	Ank	NA	Cargo gene
	ACQLHX_01627	1456616	1458064	1449	-	replicative DNA helicase	DnaB	Yes	Cargo gene
	ACQLHX_01628	1458073	1459170	1098	-	DnaA N-terminal domain-containing protein	DnaA	No	Cargo gene
	ACQLHX_01629	1459202	1459429	228	-	DnaA N-terminal domain-containing protein	DnaA	No	Cargo gene
	ACQLHX_01630	1460300	1460503	204	-	replicative DNA helicase	Transposase	No	Transposase
HMU_001_RAGE_062 (Complete RAGE with truncated/split mobilization genes)	ACQLHX_01685	1524691	1525641	951	+	tyrosine-type recombinase/integrase	Integrase	No	Integrase
	ACQLHX_01686	1525733	1526056	324	+	hypothetical protein	TraL	Yes	Tra/Trb gene
	ACQLHX_01687	1526056	1526268	213	+	TraE/TraK family type IV conjugative transfer system protein	TraE	No	Tra/Trb gene
	ACQLHX_01688	1526284	1526448	165	+	TraE/TraK family type IV conjugative transfer system protein	TraE	No	Tra/Trb gene
	ACQLHX_01689	1526457	1526609	153	+	TraE/TraK family type IV conjugative transfer system protein, partial	TraE	No	Tra/Trb gene
	ACQLHX_01690	1526606	1526800	195	+	hypothetical protein	TraK-1	No	Tra/Trb gene
	ACQLHX_01691	1527118	1527579	462	+	TrbI/VirB10 family protein	TraB	No	Tra/Trb gene
	ACQLHX_01692	1527579	1527908	330	+	conjugal transfer protein	TraV	Yes	Tra/Trb gene
	ACQLHX_01693	1527889	1528614	726	+	TraC family protein	TraC	No	Tra/Trb gene
	ACQLHX_01694	1528661	1529719	1059	+	TraC family protein	TraC	No	Tra/Trb gene
	ACQLHX_01695	1529716	1530225	510	+	type-F conjugative transfer system protein TraW	TraW	No	Tra/Trb gene
	ACQLHX_01696	1530665	1531642	978	+	conjugal transfer pilus assembly protein TraU	TraU	Yes	Tra/Trb gene
	ACQLHX_01697	1531683	1532048	366	+	type-F conjugative transfer system pilin assembly protein TrbC	TrbC	Yes	Tra/Trb gene
	ACQLHX_01698	1532045	1533739	1695	+	conjugal transfer protein TraN	TraN	Yes	Tra/Trb gene
	ACQLHX_01699	1533751	1534350	600	+	conjugal transfer protein TraF	TraF	Yes	Tra/Trb gene
	ACQLHX_01700	1534430	1534552	123	+	conjugal transfer protein TraH	TraH	No	Tra/Trb gene
	ACQLHX_01701	1534658	1535731	1074	+	conjugal transfer protein TraH	TraH	Yes	Tra/Trb gene
	ACQLHX_01702	1535731	1538382	2652	+	conjugal transfer protein TraG	TraG	Yes	Tra/Trb gene
	ACQLHX_01703	1538390	1539532	1143	+	tetratricopeptide repeat protein	TPR	NA	Cargo gene
	ACQLHX_01704	1539538	1541292	1755	+	type IV secretion system DNA-binding domain-containing protein	TraD	Yes	Tra/Trb gene
	ACQLHX_01705	1541302	1542270	969	-	Rpn family recombination-promoting nuclease/putative transposase	Transposase	Yes	Transposase
	ACQLHX_01706	1542323	1544923	2601	-	conjugal transfer protein TraI	TraI	Yes	Tra/Trb gene
	ACQLHX_01707	1545196	1548009	2814	-	conjugal transfer protein TraA	TraATi	Yes	Tra/Trb gene
	ACQLHX_01708	1548306	1548761	456	+	conjugal transfer protein TraD	TraDTi	Yes	Tra/Trb gene
	ACQLHX_01709	1548829	1549887	1059	-	Rpn family recombination-promoting nuclease/putative transposase	Transposase	Yes	Transposase
	ACQLHX_01710	1550009	1550596	588	-	HD domain-containing protein	SpoT-hydrolase	Yes	Cargo gene
	ACQLHX_01711	1550771	1551049	279	-	sensor histidine kinase	HATPase_c domain containing protein	No	Cargo gene
	ACQLHX_01712	1551068	1551346	279	-	sensor histidine kinase	HATPase_c domain containing protein	No	Cargo gene
	ACQLHX_01713	1551349	1552005	657	-	sensor histidine kinase	HATPase_c domain containing protein	No	Cargo gene
	ACQLHX_01714	1552013	1552600	588	-	sensor histidine kinase	HATPase_c domain containing protein	No	Cargo gene
	ACQLHX_01715	1552729	1552998	270	-	sensor histidine kinase	HATPase_c domain containing protein	No	Cargo gene
	ACQLHX_01716	1553055	1553429	375	-	ATP-binding protein	HATPase_c domain containing protein	No	Cargo gene
	ACQLHX_01717	1554140	1554949	810	+	Dam family site-specific DNA-(adenine-N6)-methyltransferase	Dam	Yes	Cargo gene
	ACQLHX_01718	1554953	1555456	504	-	putative ompA-like autotransporter	Ot RAGE membrane protein	NA	Cargo gene
	ACQLHX_01719	1555504	1556145	642	-	ankyrin repeat domain-containing protein	Ank	NA	Cargo gene
	ACQLHX_01720	1556180	1556755	576	-	bifunctional (p)ppGpp synthetase/guanosine-3',5'-bis(diphosphate) 3'-pyrophosphohydrolase	SpoT-hydrolase	Yes	Cargo gene
	ACQLHX_01721	1556989	1557792	804	-	replicative DNA helicase	DanB	No	Cargo gene
	ACQLHX_01722	1557922	1558437	516	-	replicative DNA helicase	DanB	No	Cargo gene
	ACQLHX_01723	1558446	1560161	1716	-	DnaA N-terminal domain-containing protein	DnaA	No	Cargo gene
	ACQLHX_01724	1560309	1560536	228	-	reverse transcriptase domain-containing protein	NA	No	Reverse transcriptase
	ACQLHX_01725	1560741	1561703	963	-	IS110-like element ISOt5 family transposase	Transposase	Yes	Transposase
	ACQLHX_01726	1561896	1562321	426	-	reverse transcriptase domain-containing protein	NA	No	Reverse transcriptase
	ACQLHX_01727	1562506	1562658	153	-	hypothetical protein	NA	NA	Hypothetical protein
	ACQLHX_01728	1562791	1562991	201	-	HD domain-containing protein	SpoT-hydrolase	No	Cargo gene
	ACQLHX_01729	1563012	1563947	936	-	HAMP domain-containing sensor histidine kinase	HATPase_c domain containing protein	No	Cargo gene
	ACQLHX_01730	1563931	1564596	666	-	HAMP domain-containing histidine kinase	HATPase_c domain containing protein	No	Cargo gene
	ACQLHX_01731	1565070	1565879	810	+	DNA adenine methylase	Dam	Yes	Cargo gene
	ACQLHX_01732	1565883	1566386	504	-	putative ompA-like autotransporter	Ot RAGE membrane protein	NA	Cargo gene
	ACQLHX_01733	1566488	1566994	507	-	ankyrin repeat domain-containing protein	Ank	NA	Cargo gene
	ACQLHX_01734	1567124	1568131	1008	-	tryptophan--tRNA ligase	NA	NA	Cargo gene
	ACQLHX_01735	1568698	1568937	240	+	transposase	Transposase	No	Transposase
	ACQLHX_01736	1569118	1569465	348	+	DnaA N-terminal domain-containing protein	DnaA	No	Cargo gene
	ACQLHX_01737	1569910	1570002	93	-	IS5 family transposase	Transposase	No	Transposase
	ACQLHX_01738	1570406	1570717	312	-	IS5 family transposase	Transposase	No	Transposase
HMU_001_RAGE_063	ACQLHX_01741	1576956	1577054	99	-	IS5 family transposase ISOt6	Transposase	No	Transposase
	ACQLHX_01742	1577058	1577324	267	-	transposase family protein	Transposase	No	Transposase
	ACQLHX_01743	1577311	1577427	117	-	IS5 family transposase	Transposase	No	Transposase
	ACQLHX_01744	1578104	1578271	168	-	group II intron maturase-specific domain-containing protein	NA	No	Reverse transcriptase
	ACQLHX_01745	1578493	1579080	588	-	IS982 family transposase	Transposase	No	Transposase
	ACQLHX_01746	1579097	1582531	3435	-	sodium:solute symporter family transporter	PutP	Yes	Cargo gene
	ACQLHX_01747	1583107	1583367	261	-	IS630 family transposase	Transposase	No	Transposase
HMU_001_RAGE_064	ACQLHX_01762	1605496	1605699	204	+	transposase	Transposase	No	Transposase
	ACQLHX_01763	1606164	1606694	531	+	IS982 family transposase	Transposase	No	Transposase
	ACQLHX_01764	1606722	1607036	315	+	IS982 family transposase	Transposase	No	Transposase
	ACQLHX_01765	1607413	1607538	126	-	putative transposase	Transposase	No	Transposase
	ACQLHX_01766	1608090	1608533	444	-	aconitase family protein	NA	NA	Cargo gene
	ACQLHX_01767	1608737	1608919	183	-	aconitase family protein	NA	NA	Cargo gene
	ACQLHX_01768	1608867	1609070	204	-	aconitate hydratase domain protein	NA	NA	Cargo gene
HMU_001_RAGE_065	ACQLHX_01778	1622513	1622839	327	+	IS5 family transposase	Transposase	No	Transposase
	ACQLHX_01779	1622793	1623095	303	+	IS5 family transposase	Transposase	No	Transposase
	ACQLHX_01780	1623144	1623461	318	-	tetratricopeptide repeat protein	TPR	NA	Cargo gene
	ACQLHX_01781	1623515	1623643	129	+	putative transposase	Transposase	No	Transposase
	ACQLHX_01782	1624001	1624393	393	+	IS982 family transposase	Transposase	No	Transposase
HMU_001_RAGE_066	ACQLHX_01838	1667484	1668002	519	+	RecBCD enzyme subunit RecD	NA	NA	Cargo gene
	ACQLHX_01839	1668013	1668414	402	-	ankyrin repeat domain-containing protein	Ank	NA	Cargo gene
	ACQLHX_01840	1668450	1668626	177	+	Rpn family recombination-promoting nuclease/putative transposase	Transposase	No	Transposase
	ACQLHX_01841	1668651	1669652	1002	-	type IV secretion system DNA-binding domain-containing protein	TraD	No	Tra/Trb gene
	ACQLHX_01842	1669745	1669939	195	-	TraD N-terminal domain-containing protein	TraD	No	Tra/Trb gene
	ACQLHX_01843	1669945	1670631	687	-	tetratricopeptide repeat protein	TPR	NA	Cargo gene
	ACQLHX_01844	1670795	1670989	195	-	tetratricopeptide repeat protein	TPR	NA	Cargo gene
	ACQLHX_01845	1671226	1671534	309	-	conjugal transfer protein TraG	TraG	No	Tra/Trb gene
	ACQLHX_01846	1671522	1671641	120	-	putative conjugative transfer TraG domain protein	TraG	No	Tra/Trb gene
	ACQLHX_01847	1671882	1672058	177	-	hypothetical protein	NA	NA	Hypothetical protein
	ACQLHX_01848	1672133	1672297	165	-	type-F conjugative transfer system protein TraW	TraW	No	Tra/Trb gene
	ACQLHX_01849	1672389	1672544	156	-	conjugative transfer domain protein	TraW	No	Tra/Trb gene
HMU_001_RAGE_067	ACQLHX_01875	1696549	1696722	174	+	cell envelope biogenesis protein OmpA	NA	No	Cargo gene
	ACQLHX_01876	1696880	1697041	162	+	putative ompA-like autotransporter	NA	NA	Cargo gene
	ACQLHX_01877	1697528	1697992	465	-	IS5 family transposase	Transposase	No	Transposase
	ACQLHX_01878	1698021	1698176	156	-	ATP-binding protein	HATPase_c	No	Cargo gene
	ACQLHX_01879	1698452	1699153	702	+	DnaA N-terminal domain-containing protein	DnaA	No	Cargo gene
	ACQLHX_01880	1699150	1700151	1002	+	DnaA N-terminal domain-containing protein	DnaA	No	Cargo gene
	ACQLHX_01881	1700381	1700956	576	+	HD domain-containing protein	SpoT-hydrolase	Yes	Cargo gene
	ACQLHX_01882	1700994	1701638	645	+	ankyrin repeat domain-containing protein	Ank	NA	Cargo gene
	ACQLHX_01883	1701685	1702236	552	+	putative ompA-like autotransporter	Ot RAGE membrane protein	NA	Cargo gene
	ACQLHX_01884	1702270	1703049	780	-	DNA adenine methylase	Dam	Yes	Cargo gene
	ACQLHX_01885	1703523	1704200	678	+	sensor histidine kinase	HATPase_c domain containing protein	No	Cargo gene
	ACQLHX_01886	1704217	1704624	408	+	sensor histidine kinase	HATPase_c domain containing protein	No	Cargo gene
	ACQLHX_01887	1704688	1705155	468	+	sensor histidine kinase	HATPase_c domain containing protein	No	Cargo gene
	ACQLHX_01888	1705174	1705704	531	+	HD domain-containing protein	SpoT-hydrolase	No	Cargo gene
	ACQLHX_01889	1705701	1705925	225	+	HD domain-containing protein	Hydrolase	No	Cargo gene
	ACQLHX_01890	1706047	1707045	999	+	Rpn family recombination-promoting nuclease/putative transposase	Transposase	Yes	Transposase
	ACQLHX_01891	1707113	1707568	456	-	conjugal transfer protein TraD	TraDTi	Yes	Tra/Trb gene
	ACQLHX_01892	1707845	1709359	1515	+	conjugal transfer protein TraA	TraATi	No	Tra/Trb gene
	ACQLHX_01893	1709465	1709713	249	+	conjugal transfer protein TraA	TraATi	No	Tra/Trb gene
	ACQLHX_01894	1709764	1710654	891	+	conjugal transfer protein TraA	TraATi	No	Tra/Trb gene
	ACQLHX_01895	1710919	1711131	213	+	conjugal transfer protein TraI	TraI	No	Tra/Trb gene
	ACQLHX_01896	1711766	1712656	891	-	conjugal transfer protein TraA	TraATi	No	Tra/Trb gene
	ACQLHX_01897	1712707	1712955	249	-	conjugal transfer protein TraA	TraATi	No	Tra/Trb gene
	ACQLHX_01898	1713061	1714575	1515	-	conjugal transfer protein TraA	TraATi	No	Tra/Trb gene
	ACQLHX_01899	1714852	1715307	456	+	conjugal transfer protein TraD	TraDTi	Yes	Tra/Trb gene
	ACQLHX_01900	1715375	1716373	999	-	Rpn family recombination-promoting nuclease/putative transposase	Transposase	Yes	Transposase
	ACQLHX_01901	1716495	1716719	225	-	HD domain-containing protein	Hydrolase	No	Cargo gene
	ACQLHX_01902	1716716	1717246	531	-	HD domain-containing protein	SpoT-hydrolase	No	Cargo gene
	ACQLHX_01903	1717265	1717543	279	-	sensor histidine kinase	HATPase_c domain containing protein	No	Cargo gene
	ACQLHX_01904	1717546	1718202	657	-	sensor histidine kinase	HATPase_c domain containing protein	No	Cargo gene
	ACQLHX_01905	1718210	1718896	687	-	sensor histidine kinase	HATPase_c domain containing protein	No	Cargo gene
	ACQLHX_01906	1719370	1720149	780	+	DNA adenine methylase	Dam	Yes	Cargo gene
	ACQLHX_01907	1720183	1720686	504	-	putative ompA-like autotransporter	Ot RAGE membrane protein	NA	Cargo gene
	ACQLHX_01908	1720788	1721417	630	-	ankyrin repeat domain-containing protein	Ank	NA	Cargo gene
	ACQLHX_01909	1721652	1723100	1449	-	replicative DNA helicase	DnaB	Yes	Cargo gene
	ACQLHX_01910	1723109	1724206	1098	-	DnaA N-terminal domain-containing protein	DnaA	No	Cargo gene
	ACQLHX_01911	1724238	1724825	588	-	DnaA N-terminal domain-containing protein	DnaA	No	Cargo gene
	ACQLHX_01912	1725250	1725492	243	+	IS630 family transposase	Transposase	No	Transposase
	ACQLHX_01913	1725538	1725723	186	+	IS630 transposase-related protein	Transposase	No	Transposase
	ACQLHX_01914	1725696	1726109	414	+	transposase	Transposase	No	Transposase
	ACQLHX_01915	1726136	1726360	225	+	transposase	Transposase	No	Transposase
	ACQLHX_01916	1727096	1727248	153	-	hypothetical protein	NA	NA	Hypothetical protein
	ACQLHX_01917	1727914	1728354	441	-	ankyrin repeat domain-containing protein	Ank	NA	Cargo gene
	ACQLHX_01918	1728960	1729625	666	+	hypothetical protein	NA	NA	Hypothetical protein
	ACQLHX_01919	1729929	1730933	1005	+	hypothetical protein	NA	NA	Hypothetical protein
	ACQLHX_01920	1731213	1731506	294	-	transposase	Transposase	No	Transposase
HMU_001_RAGE_068	ACQLHX_01935	1749982	1750419	438	-	IS5 family transposase	Transposase	No	Transposase
	ACQLHX_01936	1750854	1752341	1488	-	ankyrin repeat domain-containing protein	Ank	NA	Cargo gene
	ACQLHX_01937	1752540	1753025	486	+	TraC family protein	TraC	No	Tra/Trb gene
	ACQLHX_01938	1753267	1754355	1089	+	TraC family protein	TraC	No	Tra/Trb gene
	ACQLHX_01939	1754352	1755011	660	+	type-F conjugative transfer system protein TraW	TraW	Yes	Tra/Trb gene
	ACQLHX_01940	1755102	1755275	174	+	hypothetical protein	NA	NA	Hypothetical protein
	ACQLHX_01941	1755309	1756160	852	+	TrbC family F-type conjugative pilus assembly protein	TraU	No	Tra/Trb gene
	ACQLHX_01942	1756102	1756434	333	+	type-F conjugative transfer system pilin assembly protein TrbC	TrbC	Yes	Tra/Trb gene
	ACQLHX_01943	1756431	1756757	327	+	conjugal transfer protein TraN	TraN	No	Tra/Trb gene
	ACQLHX_01944	1756738	1757028	291	+	conjugal transfer protein TraN	TraN	No	Tra/Trb gene
	ACQLHX_01945	1757040	1757456	417	+	conjugal transfer protein TraF	TraF	No	Tra/Trb gene
HMU_001_RAGE_069	ACQLHX_01984	1796282	1796593	312	+	putative ompA-like autotransporter	NA	NA	Cargo gene
	ACQLHX_01985	1796806	1797144	339	-	IS630 family transposase	Transposase	No	Transposase
HMU_001_RAGE_070	ACQLHX_01989	1801057	1801179	123	-	transposase	Transposase	No	Transposase
	ACQLHX_01990	1801724	1801843	120	+	IS630 family transposase	Transposase	No	Transposase
	ACQLHX_01991	1802442	1802627	186	+	transposase	Transposase	No	Transposase
	ACQLHX_01992	1802628	1802891	264	+	transposase	Transposase	No	Transposase
	ACQLHX_01993	1802876	1803160	285	-	repeat-containing protein D	NA	NA	Cargo gene
HMU_001_RAGE_071	ACQLHX_02010	1825771	1828203	2433	+	conjugal transfer protein TraI	NA	No	Tra/Trb gene
	ACQLHX_02011	1828219	1829181	963	-	transposase	Transposase	Yes	Transposase
	ACQLHX_02012	1829294	1829920	627	+	HD domain-containing protein	SpoT-hydrolase	Yes	Cargo gene
	ACQLHX_02013	1830190	1831362	1173	-	tetratricopeptide repeat protein	TPR	NA	Cargo gene
	ACQLHX_02014	1831419	1831562	144	-	hypothetical protein	TraG	No	Tra/Trb gene
	ACQLHX_02015	1831693	1831929	237	-	hypothetical protein	TraL	No	Tra/Trb gene
	ACQLHX_02016	1832279	1832644	366	-	tyrosine-type recombinase/integrase	Integrase	No	Integrase
	ACQLHX_02017	1832993	1833283	291	-	Arm DNA-binding domain-containing protein	Integrase	No	Integrase
HMU_001_RAGE_072	ACQLHX_02031	1852106	1855543	3438	+	sodium:solute symporter family transporter	NA	NA	Cargo gene
	ACQLHX_02032	1856697	1857311	615	-	conjugal transfer protein TraG	TraG	No	Tra/Trb gene
	ACQLHX_02033	1857311	1857604	294	-	conjugal transfer protein TraF	TraF	No	Tra/Trb gene
	ACQLHX_02034	1857616	1857729	114	-	conjugal transfer protein TraN	TraN	No	Tra/Trb gene
	ACQLHX_02035	1857887	1858252	366	-	conjugal transfer protein TraN	TraN	No	Tra/Trb gene
	ACQLHX_02036	1858781	1859743	963	+	IS110-like element ISOt5 family transposase	Transposase	Yes	Transposase
	ACQLHX_02037	1859759	1860553	795	-	conjugal transfer protein TraN	TraN	No	Tra/Trb gene
	ACQLHX_02038	1860550	1860915	366	-	type-F conjugative transfer system pilin assembly protein TrbC	TrbC	Yes	Tra/Trb gene
	ACQLHX_02039	1860956	1861933	978	-	conjugal transfer pilus assembly protein TraU	TraU	Yes	Tra/Trb gene
	ACQLHX_02040	1862373	1862882	510	-	type-F conjugative transfer system protein TraW	TraW	No	Tra/Trb gene
	ACQLHX_02041	1862879	1863937	1059	-	TraC family protein	TraC	No	Tra/Trb gene
	ACQLHX_02042	1863984	1864709	726	-	TraC family protein	TraC	No	Tra/Trb gene
	ACQLHX_02043	1864690	1865019	330	-	conjugal transfer protein	TraV	Yes	Tra/Trb gene
	ACQLHX_02044	1865019	1865201	183	-	conjugal transfer protein TraB	TraB	No	Tra/Trb gene
	ACQLHX_02045	1865231	1865398	168	-	TraE/TraK family type IV conjugative transfer system protein	TraE-TraW	No	Tra/Trb gene
	ACQLHX_02046	1865414	1865548	135	-	TraE/TraK family type IV conjugative transfer system protein	TraE-TraW	No	Tra/Trb gene
	ACQLHX_02047	1865548	1865871	324	-	hypothetical protein	TraL	Yes	Tra/Trb gene
	ACQLHX_02048	1866009	1866185	177	-	tyrosine-type recombinase/integrase	Integrase	No	Integrase
	ACQLHX_02049	1866399	1866824	426	-	tyrosine-type recombinase/integrase	Integrase	No	Integrase
	ACQLHX_02050	1866933	1867223	291	-	Arm DNA-binding domain-containing protein	Integrase	No	Integrase
* Gene products were predicted by Prokka software followed the procedures mentioned in Materials and Methods of the current study. # Gene name and integrity of RAGE-associated genes was determined according to criteria proposed by Giengkam S, et al. in mSphere, 2023. NA: not available using the current methods.
