# Supplementary material for: A Compact Closed Genome of Orientia tsutsugamushi from Hainan Island, China Provides a TA763_A Reference and Reveals Repeat-Driven Remodeling
Source: Pathogens. 2026 Mar 16;15(3):318. doi: 10.3390/pathogens15030318 (PMC13029110; doi:10.3390/pathogens15030318)
Supplement: Supplementary file 1 [file pathogens-15-00318-s001.zip › Table S9.xlsx]

## Sheet: LHY_IS_blastn_0
Table S9. Annotations of insertion sequences in HMU_001 genome.
ID	Family	Start position	End position	Strain	Complete
HMU_001_IS_001	ISOt5_IS110	240192	241436	+	Yes
HMU_001_IS_002	ISOt5_IS110	1027824	1029068	-	Yes
HMU_001_IS_003	ISOt5_IS110	245798	247042	+	Yes
HMU_001_IS_004	ISOt5_IS110	1560671	1561915	-	Yes
HMU_001_IS_005	ISOt5_IS110	353449	354693	+	Yes
HMU_001_IS_006	ISOt5_IS110	381045	382289	+	Yes
HMU_001_IS_007	ISOt5_IS110	1463311	1464555	-	Yes
HMU_001_IS_008	ISOt5_IS110	1392578	1393822	-	Yes
HMU_001_IS_009	ISOt5_IS110	775791	777035	+	Yes
HMU_001_IS_010	ISOt5_IS110	908684	909928	+	Yes
HMU_001_IS_011	ISOt5_IS110	379134	380378	+	Yes
HMU_001_IS_012	ISOt5_IS110	913222	914466	+	Yes
HMU_001_IS_013	ISOt5_IS110	590355	591599	-	Yes
HMU_001_IS_014	ISOt5_IS110	210348	211592	-	Yes
HMU_001_IS_015	ISOt5_IS110	1858569	1859813	+	Yes
HMU_001_IS_016	ISOt5_IS110	669072	670323	+	Yes
HMU_001_IS_017	ISOt5_IS110	35362	36472	+	No
HMU_001_IS_018	ISOt5_IS110	1828149	1829400	-	Yes
HMU_001_IS_019	ISOt5_IS110	777701	778952	+	Yes
HMU_001_IS_020	ISOt5_IS110	1105617	1106868	-	Yes
HMU_001_IS_021	ISOt5_IS110	821021	822272	-	Yes
HMU_001_IS_022	ISOt5_IS110	124018	125269	-	Yes
HMU_001_IS_023	ISOt5_IS110	525377	526204	+	No
HMU_001_IS_024	ISOt5_IS110	23813	24461	+	No
HMU_001_IS_025	ISOt5_IS110	1522372	1522903	-	No
HMU_001_IS_026	ISOt5_IS110	24461	24817	+	No
HMU_001_IS_027	ISOt5_IS110	531477	531836	+	No
HMU_001_IS_028	ISOt5_IS110	1337569	1337942	+	No
HMU_001_IS_029	ISOt5_IS110	525035	525296	+	No
HMU_001_IS_030	ISOt5_IS110	737630	737876	+	No
HMU_001_IS_031	ISOt5_IS110	917725	918015	-	No
HMU_001_IS_032	ISOt5_IS110	1521611	1522024	-	No
HMU_001_IS_033	ISOt5_IS110	1337934	1338359	+	No
HMU_001_IS_034	ISOt5_IS110	1480930	1481075	-	No
HMU_001_IS_035	ISOt5_IS110	103610	103755	-	No
HMU_001_IS_036	ISOt5_IS110	278728	278876	+	No
HMU_001_IS_037	ISOt5_IS110	1025825	1025946	+	No
HMU_001_IS_038	ISOt5_IS110	871349	871490	-	No
HMU_001_IS_039	ISOt5_IS110	871470	871570	-	No
HMU_001_IS_040	ISOt5_IS110	1191226	1191425	+	No
HMU_001_IS_041	ISOt5_IS110	1757645	1757678	+	No
HMU_001_IS_042	ISOt4_IS982	1202644	1203630	+	Yes
HMU_001_IS_043	ISOt4_IS982	558535	559521	-	Yes
HMU_001_IS_044	ISOt4_IS982	478211	479189	+	Yes
HMU_001_IS_045	ISOt4_IS982	1623408	1624401	+	Yes
HMU_001_IS_046	ISOt4_IS982	1606057	1607036	+	Yes
HMU_001_IS_047	ISOt4_IS982	794098	795082	-	Yes
HMU_001_IS_048	ISOt4_IS982	1171272	1172254	+	Yes
HMU_001_IS_049	ISOt4_IS982	1344034	1345020	+	Yes
HMU_001_IS_050	ISOt4_IS982	1743241	1744228	+	Yes
HMU_001_IS_051	ISOt4_IS982	1031573	1032560	+	Yes
HMU_001_IS_052	ISOt4_IS982	253272	254200	+	Yes
HMU_001_IS_053	ISOt4_IS982	1061970	1062956	+	Yes
HMU_001_IS_054	ISOt4_IS982	846520	847425	-	Yes
HMU_001_IS_055	ISOt4_IS982	1308140	1309122	-	Yes
HMU_001_IS_056	ISOt4_IS982	1251242	1252071	-	No
HMU_001_IS_057	ISOt4_IS982	1356592	1357573	+	Yes
HMU_001_IS_058	ISOt4_IS982	1516488	1517469	+	Yes
HMU_001_IS_059	ISOt4_IS982	521552	522348	+	No
HMU_001_IS_060	ISOt4_IS982	918242	918950	+	No
HMU_001_IS_061	ISOt4_IS982	1693675	1694242	-	No
HMU_001_IS_062	ISOt4_IS982	1435267	1435840	+	No
HMU_001_IS_063	ISOt4_IS982	1578488	1579043	-	No
HMU_001_IS_064	ISOt4_IS982	1321251	1321849	-	No
HMU_001_IS_065	ISOt4_IS982	879307	879734	+	No
HMU_001_IS_066	ISOt4_IS982	503847	504268	+	No
HMU_001_IS_067	ISOt4_IS982	266290	266730	-	No
HMU_001_IS_068	ISOt4_IS982	1679281	1679713	-	No
HMU_001_IS_069	ISOt4_IS982	956510	956926	-	No
HMU_001_IS_070	ISOt4_IS982	841453	841921	+	No
HMU_001_IS_071	ISOt4_IS982	1693111	1693532	-	No
HMU_001_IS_072	ISOt4_IS982	191619	192053	-	No
HMU_001_IS_073	ISOt4_IS982	27602	28034	-	No
HMU_001_IS_074	ISOt4_IS982	1275572	1275997	+	No
HMU_001_IS_075	ISOt4_IS982	1079079	1079515	+	No
HMU_001_IS_076	ISOt4_IS982	143382	143779	-	No
HMU_001_IS_077	ISOt4_IS982	445104	445423	+	No
HMU_001_IS_078	ISOt4_IS982	692221	692535	+	No
HMU_001_IS_079	ISOt4_IS982	482699	483002	+	No
HMU_001_IS_080	ISOt4_IS982	632345	632651	+	No
HMU_001_IS_081	ISOt4_IS982	742190	742465	-	No
HMU_001_IS_082	ISOt4_IS982	571480	571906	-	No
HMU_001_IS_083	ISOt4_IS982	1726117	1726363	+	No
HMU_001_IS_084	ISOt4_IS982	723457	723827	+	No
HMU_001_IS_085	ISOt4_IS982	1031321	1031573	-	No
HMU_001_IS_086	ISOt4_IS982	918027	918260	-	No
HMU_001_IS_087	ISOt4_IS982	483147	483418	+	No
HMU_001_IS_088	ISOt4_IS982	1746659	1747047	+	No
HMU_001_IS_089	ISOt4_IS982	1321050	1321254	-	No
HMU_001_IS_090	ISOt4_IS982	445424	445691	-	No
HMU_001_IS_091	ISOt4_IS982	978451	978778	+	No
HMU_001_IS_092	ISOt4_IS982	1180809	1181169	-	No
HMU_001_IS_093	ISOt4_IS982	83383	83671	+	No
HMU_001_IS_094	ISOt4_IS982	1757256	1757462	+	No
HMU_001_IS_095	ISOt4_IS982	859220	859425	+	No
HMU_001_IS_096	ISOt4_IS982	1012560	1012764	+	No
HMU_001_IS_097	ISOt4_IS982	273464	273781	-	No
HMU_001_IS_098	ISOt4_IS982	1252309	1252611	+	No
HMU_001_IS_099	ISOt4_IS982	1725001	1725182	+	No
HMU_001_IS_100	ISOt4_IS982	1250938	1251099	-	No
HMU_001_IS_101	ISOt4_IS982	741886	742047	-	No
HMU_001_IS_102	ISOt4_IS982	1307711	1307954	+	No
HMU_001_IS_103	ISOt4_IS982	736463	736719	+	No
HMU_001_IS_104	ISOt4_IS982	26597	26726	-	No
HMU_001_IS_105	ISOt4_IS982	632071	632206	+	No
HMU_001_IS_106	ISOt4_IS982	161775	161919	-	No
HMU_001_IS_107	ISOt4_IS982	957863	958012	-	No
HMU_001_IS_108	ISOt4_IS982	1414266	1414410	-	No
HMU_001_IS_109	ISOt4_IS982	1855598	1855716	+	No
HMU_001_IS_110	ISOt4_IS982	26484	26603	-	No
HMU_001_IS_111	ISOt4_IS982	1841547	1841699	-	No
HMU_001_IS_112	ISOt4_IS982	1747074	1747210	-	No
HMU_001_IS_113	ISOt4_IS982	1658886	1659052	+	No
HMU_001_IS_114	ISOt4_IS982	352102	352198	+	No
HMU_001_IS_115	ISOt4_IS982	841390	841452	+	No
HMU_001_IS_116	ISOt3_IS630	1018350	1019312	-	Yes
HMU_001_IS_117	ISOt3_IS630	1396388	1397352	-	Yes
HMU_001_IS_118	ISOt3_IS630	1340422	1341385	+	Yes
HMU_001_IS_119	ISOt3_IS630	1519961	1520928	-	Yes
HMU_001_IS_120	ISOt3_IS630	926052	927012	-	Yes
HMU_001_IS_121	ISOt3_IS630	1796779	1797754	-	Yes
HMU_001_IS_122	ISOt3_IS630	1313202	1314069	-	No
HMU_001_IS_123	ISOt3_IS630	1043012	1043669	+	No
HMU_001_IS_124	ISOt3_IS630	422897	423556	+	No
HMU_001_IS_125	ISOt3_IS630	655799	656458	+	No
HMU_001_IS_126	ISOt3_IS630	932353	933012	-	No
HMU_001_IS_127	ISOt3_IS630	1277376	1278034	-	No
HMU_001_IS_128	ISOt3_IS630	272089	272744	+	No
HMU_001_IS_129	ISOt3_IS630	1801654	1802198	+	No
HMU_001_IS_130	ISOt3_IS630	718824	718997	+	No
HMU_001_IS_131	ISOt3_IS630	297395	297562	+	No
HMU_001_IS_132	ISOt3_IS630	602333	602496	+	No
HMU_001_IS_133	ISOt3_IS630	1312325	1312367	-	No
HMU_001_IS_134	ISOt6_IS5_ISL2	885300	886203	-	Yes
HMU_001_IS_135	ISOt6_IS5_ISL2	1231459	1232359	+	Yes
HMU_001_IS_136	ISOt6_IS5_ISL2	924212	925114	-	Yes
HMU_001_IS_137	ISOt6_IS5_ISL2	1278208	1279109	+	Yes
HMU_001_IS_138	ISOt6_IS5_ISL2	956929	957817	-	Yes
HMU_001_IS_139	ISOt6_IS5_ISL2	894555	895457	-	Yes
HMU_001_IS_140	ISOt6_IS5_ISL2	721898	722797	-	Yes
HMU_001_IS_141	ISOt6_IS5_ISL2	1181696	1182596	-	Yes
HMU_001_IS_142	ISOt6_IS5_ISL2	280372	281281	+	Yes
HMU_001_IS_143	ISOt6_IS5_ISL2	604931	605826	-	Yes
HMU_001_IS_144	ISOt6_IS5_ISL2	1622282	1623168	+	Yes
HMU_001_IS_145	ISOt6_IS5_ISL2	78044	78855	-	No
HMU_001_IS_146	ISOt6_IS5_ISL2	581298	582067	+	No
HMU_001_IS_147	ISOt6_IS5_ISL2	1576908	1577673	-	No
HMU_001_IS_148	ISOt6_IS5_ISL2	752141	752894	+	No
HMU_001_IS_149	ISOt6_IS5_ISL2	1697280	1698056	-	No
HMU_001_IS_150	ISOt6_IS5_ISL2	1749767	1750483	-	No
HMU_001_IS_151	ISOt6_IS5_ISL2	227874	228595	-	No
HMU_001_IS_152	ISOt6_IS5_ISL2	1199102	1199817	-	No
HMU_001_IS_153	ISOt6_IS5_ISL2	1520928	1521588	+	No
HMU_001_IS_154	ISOt6_IS5_ISL2	271430	272089	-	No
HMU_001_IS_155	ISOt6_IS5_ISL2	1048629	1049300	+	No
HMU_001_IS_156	ISOt6_IS5_ISL2	1395728	1396388	-	No
HMU_001_IS_157	ISOt6_IS5_ISL2	1026166	1026838	+	No
HMU_001_IS_158	ISOt6_IS5_ISL2	1043728	1044387	+	No
HMU_001_IS_159	ISOt6_IS5_ISL2	1314069	1314726	+	No
HMU_001_IS_160	ISOt6_IS5_ISL2	692662	693341	-	No
HMU_001_IS_161	ISOt6_IS5_ISL2	531956	532666	+	No
HMU_001_IS_162	ISOt6_IS5_ISL2	1169611	1170293	+	No
HMU_001_IS_163	ISOt6_IS5_ISL2	221199	221791	-	No
HMU_001_IS_164	ISOt6_IS5_ISL2	518766	519349	+	No
HMU_001_IS_165	ISOt6_IS5_ISL2	1692516	1693108	-	No
HMU_001_IS_166	ISOt6_IS5_ISL2	482109	482698	-	No
HMU_001_IS_167	ISOt6_IS5_ISL2	939087	939603	-	No
HMU_001_IS_168	ISOt6_IS5_ISL2	418166	418710	-	No
HMU_001_IS_169	ISOt6_IS5_ISL2	1761039	1761582	+	No
HMU_001_IS_170	ISOt6_IS5_ISL2	584273	584674	-	No
HMU_001_IS_171	ISOt6_IS5_ISL2	445692	446095	+	No
HMU_001_IS_172	ISOt6_IS5_ISL2	1776728	1777123	+	No
HMU_001_IS_173	ISOt6_IS5_ISL2	886204	886590	-	No
HMU_001_IS_174	ISOt6_IS5_ISL2	1397500	1397857	+	No
HMU_001_IS_175	ISOt6_IS5_ISL2	1460021	1460396	+	No
HMU_001_IS_176	ISOt6_IS5_ISL2	808082	808417	+	No
HMU_001_IS_177	ISOt6_IS5_ISL2	440022	440359	+	No
HMU_001_IS_178	ISOt6_IS5_ISL2	1777820	1778195	-	No
HMU_001_IS_179	ISOt6_IS5_ISL2	263654	263968	+	No
HMU_001_IS_180	ISOt6_IS5_ISL2	1570468	1570781	-	No
HMU_001_IS_181	ISOt6_IS5_ISL2	426724	426994	-	No
HMU_001_IS_182	ISOt6_IS5_ISL2	1776452	1776728	+	No
HMU_001_IS_183	ISOt6_IS5_ISL2	221791	222066	-	No
HMU_001_IS_184	ISOt6_IS5_ISL2	524254	524541	+	No
HMU_001_IS_185	ISOt6_IS5_ISL2	812776	813037	+	No
HMU_001_IS_186	ISOt6_IS5_ISL2	1341386	1341631	-	No
HMU_001_IS_187	ISOt6_IS5_ISL2	8724	8951	+	No
HMU_001_IS_188	ISOt6_IS5_ISL2	1777601	1777820	-	No
HMU_001_IS_189	ISOt6_IS5_ISL2	1519716	1519960	+	No
HMU_001_IS_190	ISOt6_IS5_ISL2	1796537	1796778	-	No
HMU_001_IS_191	ISOt6_IS5_ISL2	1312081	1312324	+	No
HMU_001_IS_192	ISOt6_IS5_ISL2	427553	427802	+	No
HMU_001_IS_193	ISOt6_IS5_ISL2	532765	532962	+	No
HMU_001_IS_194	ISOt6_IS5_ISL2	415750	415977	-	No
HMU_001_IS_195	ISOt6_IS5_ISL2	1761771	1762025	-	No
HMU_001_IS_196	ISOt6_IS5_ISL2	871107	871349	-	No
HMU_001_IS_197	ISOt6_IS5_ISL2	417980	418171	-	No
HMU_001_IS_198	ISOt6_IS5_ISL2	1170282	1170468	+	No
HMU_001_IS_199	ISOt6_IS5_ISL2	426987	427207	-	No
HMU_001_IS_200	ISOt6_IS5_ISL2	439154	439368	+	No
HMU_001_IS_201	ISOt6_IS5_ISL2	478019	478211	+	No
HMU_001_IS_202	ISOt6_IS5_ISL2	858039	858229	-	No
HMU_001_IS_203	ISOt6_IS5_ISL2	1761582	1761764	+	No
HMU_001_IS_204	ISOt6_IS5_ISL2	297179	297397	-	No
HMU_001_IS_205	ISOt6_IS5_ISL2	8539	8723	+	No
HMU_001_IS_206	ISOt6_IS5_ISL2	1025999	1026179	+	No
HMU_001_IS_207	ISOt6_IS5_ISL2	439719	439896	+	No
HMU_001_IS_208	ISOt6_IS5_ISL2	1048461	1048642	+	No
HMU_001_IS_209	ISOt6_IS5_ISL2	1198968	1199105	-	No
HMU_001_IS_210	ISOt6_IS5_ISL2	1760770	1760906	-	No
HMU_001_IS_211	ISOt6_IS5_ISL2	1341863	1341975	+	No
HMU_001_IS_212	ISOt6_IS5_ISL2	1892028	1892162	+	No
HMU_001_IS_213	ISOt6_IS5_ISL2	975752	975867	-	No
HMU_001_IS_214	ISOt6_IS5_ISL2	483032	483144	+	No
HMU_001_IS_215	ISOt6_IS5_ISL2	606400	606512	-	No
HMU_001_IS_216	ISOt6_IS5_ISL2	1379494	1379606	+	No
HMU_001_IS_217	ISOt6_IS5_ISL2	1570338	1570450	+	No
HMU_001_IS_218	ISOt6_IS5_ISL2	236964	237076	-	No
HMU_001_IS_219	ISOt6_IS5_ISL2	161918	162030	-	No
HMU_001_IS_220	ISOt6_IS5_ISL2	152095	152207	-	No
HMU_001_IS_221	ISOt6_IS5_ISL2	1748939	1749051	+	No
HMU_001_IS_222	ISOt6_IS5_ISL2	1570031	1570142	+	No
HMU_001_IS_223	ISOt6_IS5_ISL2	1385919	1386027	-	No
HMU_001_IS_224	ISOt6_IS5_ISL2	1020697	1020807	+	No
HMU_001_IS_225	ISOt6_IS5_ISL2	1297678	1297788	+	No
HMU_001_IS_226	ISOt6_IS5_ISL2	63701	63813	+	No
HMU_001_IS_227	ISOt6_IS5_ISL2	435036	435148	+	No
HMU_001_IS_228	ISOt6_IS5_ISL2	580724	580836	+	No
HMU_001_IS_229	ISOt6_IS5_ISL2	1184343	1184455	-	No
HMU_001_IS_230	ISOt6_IS5_ISL2	720551	720663	-	No
HMU_001_IS_231	ISOt6_IS5_ISL2	632209	632321	-	No
HMU_001_IS_232	ISOt6_IS5_ISL2	1460429	1460541	+	No
HMU_001_IS_233	ISOt6_IS5_ISL2	248477	248589	-	No
HMU_001_IS_234	ISOt6_IS5_ISL2	68496	68608	-	No
HMU_001_IS_235	ISOt6_IS5_ISL2	95689	95802	+	No
HMU_001_IS_236	ISOt6_IS5_ISL2	1267990	1268102	+	No
HMU_001_IS_237	ISOt6_IS5_ISL2	1336365	1336480	-	No
HMU_001_IS_238	ISOt6_IS5_ISL2	1033642	1033757	+	No
HMU_001_IS_239	ISOt6_IS5_ISL2	1624412	1624524	-	No
HMU_001_IS_240	ISOt6_IS5_ISL2	417060	417172	+	No
HMU_001_IS_241	ISOt6_IS5_ISL2	1302935	1303047	-	No
HMU_001_IS_242	ISOt6_IS5_ISL2	1211644	1211756	+	No
HMU_001_IS_243	ISOt6_IS5_ISL2	1768906	1769018	+	No
HMU_001_IS_244	ISOt6_IS5_ISL2	12674	12783	+	No
HMU_001_IS_245	ISOt6_IS5_ISL2	247263	247372	+	No
HMU_001_IS_246	ISOt6_IS5_ISL2	807949	808080	+	No
HMU_001_IS_247	ISOt6_IS5_ISL2	1760906	1761035	-	No
HMU_001_IS_248	ISOt6_IS5_ISL2	1302496	1302607	-	No
HMU_001_IS_249	ISOt6_IS5_ISL2	742074	742184	+	No
HMU_001_IS_250	ISOt6_IS5_ISL2	815343	815453	+	No
HMU_001_IS_251	ISOt6_IS5_ISL2	736725	736835	-	No
HMU_001_IS_252	ISOt6_IS5_ISL2	1251126	1251236	+	No
HMU_001_IS_253	ISOt6_IS5_ISL2	970309	970421	+	No
HMU_001_IS_254	ISOt6_IS5_ISL2	1164431	1164543	+	No
HMU_001_IS_255	ISOt6_IS5_ISL2	1693559	1693671	+	No
HMU_001_IS_256	ISOt6_IS5_ISL2	1061779	1061890	-	No
HMU_001_IS_257	ISOt6_IS5_ISL2	437487	437584	-	No
HMU_001_IS_258	ISOt6_IS5_ISL2	972736	972839	-	No
HMU_001_IS_259	ISOt6_IS5_ISL2	1846412	1846513	-	No
HMU_001_IS_260	ISOt6_IS5_ISL2	1286948	1287042	-	No
HMU_001_IS_261	ISOt6_IS5_ISL2	177881	177962	-	No
HMU_001_IS_262	ISOt6_IS5_ISL2	92848	92947	-	No
HMU_001_IS_263	ISOt6_IS5_ISL2	1568955	1569029	-	No
HMU_001_IS_264	ISOt6_IS5_ISL2	871049	871116	-	No
HMU_001_IS_265	ISOt6_IS5_ISL2	1697206	1697281	-	No
HMU_001_IS_266	ISOt6_IS5_ISL2	13710	13769	+	No
HMU_001_IS_267	ISOt6_IS5_ISL2	248578	248616	+	No
HMU_001_IS_268	ISOt6_IS5_ISL2	1386016	1386054	+	No
HMU_001_IS_269	ISOt6_IS5_ISL2	1768882	1768917	-	No
HMU_001_IS_270	ISOt6_IS5_ISL2	152196	152231	+	No
HMU_001_IS_271	ISOt6_IS5_ISL2	162019	162054	+	No
HMU_001_IS_272	ISOt6_IS5_ISL2	1570007	1570042	-	No
HMU_001_IS_273	ISOt6_IS5_ISL2	1460405	1460440	-	No
HMU_001_IS_274	ISOt6_IS5_ISL2	1297654	1297689	-	No
HMU_001_IS_275	ISOt6_IS5_ISL2	606501	606536	+	No
HMU_001_IS_276	ISOt6_IS5_ISL2	1251102	1251137	-	No
HMU_001_IS_277	ISOt6_IS5_ISL2	1033618	1033653	-	No
HMU_001_IS_278	ISOt6_IS5_ISL2	1020673	1020708	-	No
HMU_001_IS_279	ISOt6_IS5_ISL2	970285	970320	-	No
HMU_001_IS_280	ISOt6_IS5_ISL2	1624513	1624548	+	No
HMU_001_IS_281	ISOt6_IS5_ISL2	604888	604930	+	No
HMU_001_IS_282	ISOt6_IS5_ISL2	95667	95700	-	No
HMU_001_IS_283	ISOt6_IS5_ISL2	972828	972863	+	No
